# Supplementary material for: MsDetector: toward a standard computational tool for DNA microsatellites detection
Source: Nucleic Acids Res. 2012 Oct 2;41(1):e22. doi: 10.1093/nar/gks881 (PMC3592430; doi:10.1093/nar/gks881)
Supplement: Supplementary Data [file supp_gks881_nar-01766-met-n-2012-File009.gz › dataset7HumanMs/chrY.rep]

chrY:10000-10033 6 
chrY:12450-12464 6 
chrY:12797-12812 6 
chrY:12945-13020 5.73333 
chrY:14139-14168 5.7931 
chrY:14249-14279 5.33333 
chrY:15186-15200 6 
chrY:15354-15371 5.88235 
chrY:15603-15627 5.75 
chrY:15763-15777 6 
chrY:15840-15854 6 
chrY:16494-16509 6 
chrY:16639-16700 5.7377 
chrY:19154-19185 5.70968 
chrY:19264-19294 5.33333 
chrY:20047-20117 5.61429 
chrY:20344-20416 5.34722 
chrY:20434-20484 5.38 
chrY:24013-24030 6 
chrY:25264-25291 5.62963 
chrY:25708-25726 5.77778 
chrY:94986-95010 5.75 
chrY:95219-95233 6 
chrY:95873-95888 6 
chrY:96019-96081 5.74194 
chrY:98643-98672 5.7931 
chrY:98753-98783 5.33333 
chrY:102748-102765 6 
chrY:103999-104025 5.61538 
chrY:104442-104460 5.77778 
chrY:117780-117821 5.46341 
chrY:119311-119343 5.53125 
chrY:121264-121284 5.75 
chrY:122540-122554 6 
chrY:125586-126208 5.58521 
chrY:126224-126395 5.53801 
chrY:127382-127402 6 
chrY:128749-128783 5.82353 
chrY:129147-129167 5.7 
chrY:129595-129623 5.71429 
chrY:129885-129899 6 
chrY:130194-130241 5.91489 
chrY:131092-131114 5.90909 
chrY:131405-131569 5.81707 
chrY:132444-132537 5.67742 
chrY:132959-132999 5.975 
chrY:133247-133260 6 
chrY:134181-134194 5.92308 
chrY:134333-134351 6 
chrY:141754-141791 5.89189 
chrY:141861-141926 5.46154 
chrY:144013-144039 5.42308 
chrY:144670-144706 5.19444 
chrY:144907-144958 5.58824 
chrY:145405-145418 6 
chrY:146441-146463 5.72727 
chrY:146931-147813 5.73243 
chrY:148018-148043 6 
chrY:148843-148873 5.3 
chrY:149050-149075 5.92 
chrY:149370-149382 6 
chrY:149491-149714 5.66816 
chrY:149724-149753 5.86207 
chrY:150530-150559 5.7931 
chrY:151187-151347 5.6625 
chrY:151735-151821 5.56977 
chrY:151827-151878 5.21569 
chrY:151945-151978 5.57576 
chrY:151995-152047 5.69231 
chrY:152259-152355 5.28125 
chrY:152370-152395 5.32 
chrY:153864-153960 5.44792 
chrY:154012-154073 5.39344 
chrY:154352-154445 5.49462 
chrY:155083-155108 5.56 
chrY:156162-156192 5.96667 
chrY:157805-157825 5.7 
chrY:159124-159158 5.82353 
chrY:162498-162520 5.59091 
chrY:162778-162801 5.86957 
chrY:166719-166735 6 
chrY:167030-167381 5.59544 
chrY:170227-170275 5.4375 
chrY:172286-172305 6 
chrY:174821-174840 5.63158 
chrY:175399-175415 6 
chrY:176609-176640 5.35484 
chrY:176937-176981 5.5 
chrY:177276-177321 5.4 
chrY:178596-178639 5.30233 
chrY:178747-178790 5.34884 
chrY:180330-180362 5.5625 
chrY:232052-232076 5.91667 
chrY:232204-232217 6 
chrY:232626-232650 5.83333 
chrY:232779-232804 5.84 
chrY:232933-232946 6 
chrY:233075-233103 5.85714 
chrY:233232-233258 5.92308 
chrY:234282-234326 6 
chrY:234415-234458 6 
chrY:234545-234569 6 
chrY:234658-234683 6 
chrY:235228-235252 5.875 
chrY:237026-237053 5.77778 
chrY:237372-237406 5.91176 
chrY:238953-240139 5.87437 
chrY:241396-241444 6 
chrY:241752-241776 5.75 
chrY:242469-242510 5.2439 
chrY:242658-242697 5.41026 
chrY:242806-242841 5.4 
chrY:249247-249343 5.76042 
chrY:250229-250280 6 
chrY:250301-250328 6 
chrY:250350-250400 5.9 
chrY:250472-250572 5.81 
chrY:250643-250870 5.90308 
chrY:251316-251342 5.26923 
chrY:251350-251376 5.26923 
chrY:252238-252269 5.80645 
chrY:256776-256893 5.60684 
chrY:264472-264543 5.78873 
chrY:264554-264878 5.51235 
chrY:264922-265021 5.80808 
chrY:266941-266959 6 
chrY:269558-269609 5.21569 
chrY:275241-275284 5.76744 
chrY:280578-280613 5.42857 
chrY:283660-283681 5.80952 
chrY:284187-284226 5.30769 
chrY:284416-284461 5.35556 
chrY:284623-284708 5.29412 
chrY:285070-285097 5.37037 
chrY:285846-285879 5.18182 
chrY:286933-286945 6 
chrY:289757-290033 5.67391 
chrY:290042-290222 5.65556 
chrY:291521-291541 6 
chrY:291665-291682 5.76471 
chrY:292328-292346 6 
chrY:292919-292942 5.82609 
chrY:294572-294617 5.84444 
chrY:294996-295044 5.70833 
chrY:295717-295736 6 
chrY:296055-296076 6 
chrY:296357-296375 6 
chrY:296817-296851 5.70588 
chrY:297185-297208 5.56522 
chrY:297438-297475 5.43243 
chrY:301248-301271 5.95652 
chrY:301742-301780 5.97368 
chrY:303605-303630 5.4 
chrY:304050-304135 5.8 
chrY:304513-304525 6 
chrY:305511-305531 5.7 
chrY:305906-305931 5.96 
chrY:306484-306510 5.92308 
chrY:306831-306849 5.88889 
chrY:307524-307542 6 
chrY:308697-308743 5.67391 
chrY:309519-309557 5.81579 
chrY:312261-312384 5.72358 
chrY:312650-312667 5.82353 
chrY:313618-313653 5.57143 
chrY:313669-313709 5.775 
chrY:313765-313797 5.3125 
chrY:314615-314665 6 
chrY:314818-314831 6 
chrY:315904-316135 5.68831 
chrY:316312-316329 6 
chrY:317219-317231 6 
chrY:319821-319839 6 
chrY:320496-320532 5.61111 
chrY:322338-322376 6 
chrY:322669-322697 5.46429 
chrY:323798-323819 5.52381 
chrY:324995-325020 5.84 
chrY:325314-325340 5.46154 
chrY:327248-327263 5.86667 
chrY:328524-328546 5.90909 
chrY:330163-330190 5.48148 
chrY:330910-331095 5.89189 
chrY:331697-331718 5.80952 
chrY:332339-332378 5.82051 
chrY:333209-333224 6 
chrY:333509-333531 5.77273 
chrY:333815-333827 6 
chrY:334112-334124 6 
chrY:334277-334289 6 
chrY:336518-336568 5.44 
chrY:337342-337389 5.87234 
chrY:337533-337556 6 
chrY:337919-338563 5.61335 
chrY:339375-339405 6 
chrY:339755-339853 5.68367 
chrY:342506-342546 5.2 
chrY:342797-342841 5.45455 
chrY:343914-343950 5.91667 
chrY:344419-344456 5.54054 
chrY:344477-344562 5.50588 
chrY:344935-344964 5.58621 
chrY:345727-345765 5.84211 
chrY:346718-346750 5.6875 
chrY:347103-347375 5.47794 
chrY:347384-347434 5.76 
chrY:347445-347514 5.94203 
chrY:347525-347893 5.65489 
chrY:347904-348112 5.62981 
chrY:348195-348217 5.77273 
chrY:348304-348331 6 
chrY:348904-348923 5.78947 
chrY:349067-349089 5.77273 
chrY:349690-349711 5.66667 
chrY:350440-350487 5.29787 
chrY:350511-350540 5.51724 
chrY:350710-350748 5.28947 
chrY:350770-350826 5.32143 
chrY:350852-350878 5.34615 
chrY:350912-350979 5.29851 
chrY:351013-351056 5.32558 
chrY:351082-351117 5.25714 
chrY:351127-351198 5.35211 
chrY:351220-351252 5.25 
chrY:351260-351316 5.30357 
chrY:351344-351366 5.77273 
chrY:351487-351499 6 
chrY:352511-352541 5.8 
chrY:352720-352738 6 
chrY:353027-353155 5.66406 
chrY:353422-353437 6 
chrY:353946-353978 5.65625 
chrY:355695-355717 5.81818 
chrY:356362-356376 6 
chrY:356860-356894 5.67647 
chrY:357395-357449 5.85185 
chrY:358336-358360 6 
chrY:358508-358540 5.9375 
chrY:358849-358878 6 
chrY:359044-359061 6 
chrY:360051-360167 5.94828 
chrY:362509-362538 5.72414 
chrY:362903-362920 5.88235 
chrY:363021-363121 5.54 
chrY:363141-363177 5.44444 
chrY:363199-363316 5.78632 
chrY:363333-363401 5.5 
chrY:363417-363482 5.53846 
chrY:363498-363547 5.67347 
chrY:363579-363638 5.59322 
chrY:363653-363745 5.3587 
chrY:363884-363915 5.70968 
chrY:364485-364504 5.84211 
chrY:365100-365114 6 
chrY:366139-366161 6 
chrY:366748-366772 5.70833 
chrY:366782-367056 5.61314 
chrY:367071-367150 5.32911 
chrY:367167-367220 5.32075 
chrY:367253-367298 5.55556 
chrY:367324-367352 5.57143 
chrY:367602-367628 5.26923 
chrY:367728-367760 5.625 
chrY:367798-367810 6 
chrY:367842-367862 5.6 
chrY:367892-367976 5.16667 
chrY:367994-368020 5.57692 
chrY:368139-368164 5.6 
chrY:368199-368222 5.43478 
chrY:368343-368365 5.5 
chrY:368384-368448 5.20312 
chrY:368473-368507 5.58824 
chrY:368930-368949 5.73684 
chrY:369229-369257 5.67857 
chrY:370142-370158 5.9375 
chrY:372124-372156 5.375 
chrY:372176-372221 5.28889 
chrY:372233-372276 5.55814 
chrY:372283-372331 5.33333 
chrY:372389-372413 5.45833 
chrY:372451-372488 5.18919 
chrY:372581-372634 5.49057 
chrY:372765-372811 5.19565 
chrY:372836-372873 5.18919 
chrY:372966-373019 5.43396 
chrY:373335-373372 5.2973 
chrY:373394-373434 5.475 
chrY:373510-373533 5.52174 
chrY:374888-374914 5.88462 
chrY:376873-376925 5.53846 
chrY:377040-377065 5.32 
chrY:377518-377554 6 
chrY:378359-378371 6 
chrY:380577-380604 5.51852 
chrY:381270-381291 5.80952 
chrY:381307-381362 5.54545 
chrY:381384-381431 5.46809 
chrY:382219-382233 6 
chrY:382812-382837 5.68 
chrY:384486-384508 6 
chrY:385132-385148 6 
chrY:385423-385453 5.56667 
chrY:385779-385808 5.65517 
chrY:386122-386150 5.57143 
chrY:387302-387399 6 
chrY:387601-387645 5.47727 
chrY:389023-389045 5.95455 
chrY:390602-390675 5.53425 
chrY:390687-390884 5.48223 
chrY:390895-390991 5.30208 
chrY:391010-391043 5.45455 
chrY:391356-391401 5.82222 
chrY:391421-391604 5.37705 
chrY:392053-392845 5.80177 
chrY:392995-393061 5.57576 
chrY:393111-393207 5.70833 
chrY:394126-394149 5.73913 
chrY:398294-398309 6 
chrY:398379-398405 5.53846 
chrY:398528-398649 5.72727 
chrY:398664-398912 5.56452 
chrY:399767-399779 6 
chrY:399833-399900 5.19403 
chrY:399936-399987 5.88235 
chrY:399999-400050 5.33333 
chrY:400084-400129 5.2 
chrY:400165-400195 5.8 
chrY:400207-400258 5.33333 
chrY:400292-400341 5.5102 
chrY:400393-400421 5.46429 
chrY:401179-401211 5.875 
chrY:401365-401403 5.86842 
chrY:401688-401709 6 
chrY:404070-404099 5.44828 
chrY:404189-404232 5.30233 
chrY:404312-404337 5.32 
chrY:404618-404646 5.92857 
chrY:405274-405291 6 
chrY:405302-405320 6 
chrY:405943-405960 6 
chrY:406267-406359 5.33696 
chrY:406371-406435 5.42188 
chrY:406457-406586 5.4186 
chrY:406595-406635 5.65 
chrY:406643-406691 5.5625 
chrY:406705-406730 5.76 
chrY:407119-407141 6 
chrY:410348-410371 6 
chrY:410570-410602 5.75 
chrY:412507-412546 5.35897 
chrY:412562-412597 5.28571 
chrY:412641-412686 5.42222 
chrY:412781-412841 5.56667 
chrY:412863-412908 5.48889 
chrY:412965-413016 5.15686 
chrY:413041-413106 5.27692 
chrY:413163-413196 5.39394 
chrY:413237-413273 5.55556 
chrY:413400-413463 5.30159 
chrY:413570-413590 5.65 
chrY:415371-415395 5.75 
chrY:415627-415745 5.55085 
chrY:415815-415845 5.33333 
chrY:415865-416376 5.50685 
chrY:416384-416884 5.538 
chrY:416890-417136 5.47967 
chrY:417934-417957 5.56522 
chrY:418582-418603 5.52381 
chrY:418757-418781 5.66667 
chrY:419272-419292 5.7 
chrY:420239-420261 5.68182 
chrY:420632-420651 6 
chrY:426872-426894 5.63636 
chrY:426912-426992 5.45 
chrY:427073-427327 5.35039 
chrY:427965-427991 5.65385 
chrY:428029-428053 6 
chrY:429410-429438 5.5 
chrY:430078-430097 6 
chrY:431884-431903 5.73684 
chrY:432906-433558 5.80061 
chrY:433565-433606 5.65854 
chrY:433631-433710 5.26582 
chrY:434180-434214 5.97059 
chrY:435020-435044 5.625 
chrY:436800-436863 5.65079 
chrY:437840-438193 5.60623 
chrY:438207-439592 5.53357 
chrY:439998-440011 6 
chrY:440884-440958 5.71622 
chrY:441008-441090 5.54878 
chrY:441101-441152 5.27451 
chrY:441167-441197 5.5 
chrY:441245-441390 5.57241 
chrY:441444-441509 5.46154 
chrY:441560-441743 5.6612 
chrY:441773-441908 5.40741 
chrY:441986-442021 5.37143 
chrY:443058-443087 6 
chrY:443246-443263 6 
chrY:443399-443425 6 
chrY:443567-443605 6 
chrY:443742-443758 6 
chrY:443913-443972 5.55932 
chrY:444850-444997 5.77551 
chrY:445573-446034 5.72451 
chrY:446370-446388 6 
chrY:447369-447396 6 
chrY:450111-450141 5.4 
chrY:450994-451019 5.96 
chrY:451915-451939 5.70833 
chrY:453332-453357 6 
chrY:453970-453993 5.78261 
chrY:454452-454483 5.80645 
chrY:454696-454717 5.90476 
chrY:454726-454918 5.78125 
chrY:455363-455384 6 
chrY:457070-457111 5.7561 
chrY:457404-457448 5.75 
chrY:458789-458824 5.51429 
chrY:458857-458884 5.59259 
chrY:459862-459907 5.55556 
chrY:459924-459952 5.64286 
chrY:459967-459991 5.58333 
chrY:460010-460122 5.41071 
chrY:460133-460162 6 
chrY:460211-460343 5.36364 
chrY:460384-460539 5.52258 
chrY:460595-460822 5.40529 
chrY:460839-460884 5.62222 
chrY:460890-460905 6 
chrY:460918-460942 5.58333 
chrY:460979-461122 5.41958 
chrY:461135-461185 5.74 
chrY:461194-461242 5.29167 
chrY:461255-461374 5.34454 
chrY:461407-461436 5.58621 
chrY:461508-461611 5.51456 
chrY:461639-461787 5.44595 
chrY:461957-462306 5.66762 
chrY:462319-462369 5.62 
chrY:462404-462426 5.63636 
chrY:462434-462461 5.40741 
chrY:462507-462523 5.875 
chrY:462567-462592 5.68 
chrY:462674-462718 5.31818 
chrY:462787-462815 5.64286 
chrY:464163-464188 5.52 
chrY:465422-465453 5.6129 
chrY:466045-466076 5.6129 
chrY:466379-466431 5.88462 
chrY:466581-466604 6 
chrY:467564-467664 5.54 
chrY:469112-469127 6 
chrY:469402-469421 6 
chrY:470059-470084 5.76 
chrY:470179-470277 5.80612 
chrY:470822-470848 5.65385 
chrY:471154-471178 5.75 
chrY:472608-472633 5.68 
chrY:472646-472694 5.41667 
chrY:472726-472814 5.34091 
chrY:472855-472892 5.59459 
chrY:472930-472970 5.375 
chrY:473045-473162 5.41026 
chrY:473190-473286 5.625 
chrY:473329-473365 5.83333 
chrY:473440-473510 5.84286 
chrY:473817-473834 6 
chrY:474320-474359 5.35897 
chrY:475217-475230 6 
chrY:475980-476003 5.56522 
chrY:476062-476168 5.38679 
chrY:476234-476281 5.7234 
chrY:476338-476421 5.59036 
chrY:476486-476575 5.31461 
chrY:476588-476629 5.41463 
chrY:476643-476724 5.41975 
chrY:476787-477004 5.42396 
chrY:477067-477162 5.51579 
chrY:477176-477188 6 
chrY:477200-477291 5.43956 
chrY:477307-477345 5.5 
chrY:477364-477448 5.72619 
chrY:477470-477495 5.44 
chrY:477606-477640 5.35294 
chrY:479352-479507 5.30323 
chrY:479678-479724 5.45652 
chrY:479790-479884 5.10638 
chrY:479898-480317 5.24105 
chrY:480362-480412 5.7 
chrY:480423-480444 5.61905 
chrY:480457-480554 5.56701 
chrY:480565-480777 5.54245 
chrY:480821-480850 5.31034 
chrY:481044-481334 5.27586 
chrY:481344-481374 5.33333 
chrY:481665-481706 5.82927 
chrY:483025-483056 5.58065 
chrY:483642-483687 5.28889 
chrY:483770-483869 5.29293 
chrY:483884-484009 5.416 
chrY:484056-484174 5.40678 
chrY:484459-484588 5.51163 
chrY:484634-484719 5.35294 
chrY:486303-486326 5.65217 
chrY:486339-486427 5.44318 
chrY:486529-486697 5.40476 
chrY:486760-486798 5.34211 
chrY:488261-488384 5.37398 
chrY:488392-488625 5.37339 
chrY:488658-488753 5.51579 
chrY:488798-488821 5.82609 
chrY:488831-488853 5.63636 
chrY:488884-488989 5.59048 
chrY:488999-489036 5.40541 
chrY:489124-489157 5.27273 
chrY:489278-489297 6 
chrY:489688-489701 6 
chrY:489789-489884 5.51579 
chrY:489968-490018 5.38 
chrY:490029-490055 5.61538 
chrY:490088-490412 5.60802 
chrY:490427-490567 5.81429 
chrY:490578-490748 5.74706 
chrY:491217-491958 5.67206 
chrY:491967-492097 5.60769 
chrY:492110-492163 5.64151 
chrY:492174-492204 5.36667 
chrY:492214-492384 5.34118 
chrY:492388-492404 6 
chrY:492533-492641 5.7963 
chrY:492950-492968 5.94444 
chrY:493245-493287 5.7381 
chrY:493460-493496 5.88889 
chrY:494652-494734 5.39024 
chrY:494763-495137 5.45187 
chrY:495166-495446 5.45 
chrY:495454-495649 5.4 
chrY:495698-495797 5.18182 
chrY:495840-495877 5.59459 
chrY:496693-496735 6 
chrY:497817-497838 6 
chrY:497921-497944 5.47826 
chrY:498359-498400 5.80488 
chrY:498993-499011 6 
chrY:499685-499748 5.84127 
chrY:499907-499922 6 
chrY:501205-501227 6 
chrY:503290-503690 5.83 
chrY:503796-503816 6 
chrY:503965-503978 6 
chrY:506565-506593 6 
chrY:507262-507281 5.73684 
chrY:507384-507408 5.54167 
chrY:507430-507502 5.54167 
chrY:507541-507584 5.48837 
chrY:510777-510790 5.92308 
chrY:511687-511708 6 
chrY:512312-513068 5.71164 
chrY:513705-513726 6 
chrY:514184-514213 5.55172 
chrY:514387-514404 6 
chrY:515019-515034 6 
chrY:515524-515570 6 
chrY:515879-515905 5.65385 
chrY:516053-516072 5.84211 
chrY:516206-516354 5.36486 
chrY:516417-516458 5.5122 
chrY:516601-516794 5.55959 
chrY:516820-516842 5.54545 
chrY:516884-516914 5.26667 
chrY:516928-517074 5.33562 
chrY:517091-517138 5.53191 
chrY:519057-519290 5.79399 
chrY:519549-519574 5.96 
chrY:519608-519663 5.85455 
chrY:519673-519703 5.53333 
chrY:519779-519968 5.40212 
chrY:519984-520100 5.39655 
chrY:520411-520482 5.50704 
chrY:520563-520615 5.78846 
chrY:522784-522853 5.46377 
chrY:523364-523387 6 
chrY:523973-524024 5.39216 
chrY:525814-525829 6 
chrY:526066-526108 5.80952 
chrY:526852-526906 5.88889 
chrY:527765-527778 6 
chrY:529041-529471 5.9093 
chrY:529688-529712 5.5 
chrY:529778-529802 5.41667 
chrY:529989-530016 5.40741 
chrY:530219-530232 6 
chrY:530340-530352 6 
chrY:531511-531539 5.21429 
chrY:531627-531661 6 
chrY:532512-532578 5.9697 
chrY:532924-534201 5.6805 
chrY:535384-535478 5.69149 
chrY:535533-535673 5.72143 
chrY:535722-535884 5.64815 
chrY:535922-535991 5.66667 
chrY:536189-536233 5.63636 
chrY:536246-536392 5.49315 
chrY:536403-536678 5.60364 
chrY:536689-536917 5.53509 
chrY:536928-537156 5.51754 
chrY:537167-537772 5.53058 
chrY:537786-537814 5.57143 
chrY:538777-538942 5.32727 
chrY:538982-540318 5.31886 
chrY:541691-541710 5.89474 
chrY:542231-542280 5.77551 
chrY:545061-545088 5.33333 
chrY:545570-545585 5.93333 
chrY:545779-545818 5.33333 
chrY:546592-546615 6 
chrY:546859-547532 5.5156 
chrY:547682-547701 6 
chrY:550022-550065 5.11628 
chrY:550734-550769 5.62857 
chrY:551078-551105 5.51852 
chrY:551313-551351 5.60526 
chrY:552422-552443 6 
chrY:552664-552680 6 
chrY:555162-555183 5.80952 
chrY:556125-556153 6 
chrY:556267-556294 5.40741 
chrY:557528-557548 5.75 
chrY:559609-559787 5.64045 
chrY:560640-560661 5.85714 
chrY:561527-561554 6 
chrY:562124-562164 5.725 
chrY:562376-562398 6 
chrY:562645-562667 5.68182 
chrY:563075-563087 6 
chrY:565074-565097 5.69565 
chrY:565412-565434 5.54545 
chrY:565846-565859 5.92308 
chrY:566292-566387 5.89474 
chrY:567577-567590 6 
chrY:568260-568300 5.35 
chrY:568704-568722 5.77778 
chrY:569206-569218 6 
chrY:569810-569831 5.80952 
chrY:570197-570224 5.7037 
chrY:570326-570346 5.8 
chrY:570788-570813 5.88 
chrY:571374-571393 5.73684 
chrY:571958-572089 5.49618 
chrY:572298-572348 5.68 
chrY:572356-572384 5.42857 
chrY:572728-572745 6 
chrY:573492-573610 5.39831 
chrY:573627-573937 5.53226 
chrY:573968-574431 5.73434 
chrY:575524-575550 6 
chrY:577067-577098 5.54839 
chrY:578522-578693 5.48538 
chrY:578714-578782 5.69118 
chrY:578792-579058 5.63534 
chrY:579075-579161 5.84884 
chrY:579275-579310 5.65714 
chrY:579640-579667 5.48148 
chrY:579679-579701 5.5 
chrY:580619-580643 5.91667 
chrY:580919-580951 5.65625 
chrY:581240-581274 5.55882 
chrY:581950-581980 5.73333 
chrY:582323-582343 5.7 
chrY:584749-584761 6 
chrY:585278-585315 5.59459 
chrY:585504-585523 5.63158 
chrY:586036-586332 5.57095 
chrY:586576-586618 5.80952 
chrY:587430-587494 5.96875 
chrY:588019-588034 6 
chrY:590357-590384 5.55556 
chrY:590396-590570 5.45977 
chrY:590658-590717 5.45763 
chrY:590733-590771 5.76316 
chrY:590904-590974 5.37143 
chrY:591028-591089 5.39344 
chrY:591105-591158 6 
chrY:592235-592537 5.48344 
chrY:592559-592959 5.535 
chrY:592982-593134 5.52632 
chrY:593427-593496 5.71014 
chrY:593957-593983 5.65385 
chrY:595472-595516 5.86364 
chrY:596225-596757 5.72932 
chrY:597690-597718 5.82143 
chrY:599425-599446 5.80952 
chrY:599998-600053 5.52727 
chrY:600108-600133 5.4 
chrY:600144-600183 5.97436 
chrY:600317-600353 5.30556 
chrY:600454-600515 5.32787 
chrY:600622-600668 5.56522 
chrY:600719-600743 5.375 
chrY:600794-600838 5.54545 
chrY:600850-600884 5.47059 
chrY:600942-600975 5.39394 
chrY:601052-601065 6 
chrY:601110-601142 5.5625 
chrY:602018-602042 5.91667 
chrY:605178-605211 5.9697 
chrY:606348-606370 5.54545 
chrY:608875-608887 6 
chrY:611555-611598 5.67442 
chrY:612787-612806 5.78947 
chrY:612961-612980 5.63158 
chrY:614286-614338 5.57692 
chrY:617735-617749 6 
chrY:618782-618922 5.35 
chrY:618955-619269 5.73885 
chrY:619527-619556 5.82759 
chrY:620023-620057 5.82353 
chrY:620346-620373 5.81481 
chrY:620786-620814 5.53571 
chrY:621657-621686 5.41379 
chrY:622333-622370 5.72973 
chrY:624138-624159 6 
chrY:625327-625380 5.62264 
chrY:625829-625865 5.52778 
chrY:628384-628420 5.91667 
chrY:630573-630601 5.92857 
chrY:631912-631933 6 
chrY:632430-632466 5.91667 
chrY:632617-632650 5.48485 
chrY:632678-632843 5.6 
chrY:632956-633162 5.45146 
chrY:633172-633210 5.52632 
chrY:633219-633273 5.57407 
chrY:633305-633384 5.43038 
chrY:633427-633445 5.72222 
chrY:633458-633954 5.28629 
chrY:633994-634014 5.65 
chrY:634102-634154 5.5 
chrY:635483-635497 5.92857 
chrY:636709-636727 5.72222 
chrY:637168-637286 5.69492 
chrY:637332-637362 5.4 
chrY:637421-637497 5.26316 
chrY:637510-637573 5.1746 
chrY:637599-637667 5.61765 
chrY:637704-637772 5.55882 
chrY:637781-637802 5.7619 
chrY:637814-638265 5.49889 
chrY:641049-641900 5.82139 
chrY:643530-643551 5.85714 
chrY:643856-643869 6 
chrY:645720-645752 5.625 
chrY:647737-647765 5.78571 
chrY:648047-648081 6 
chrY:649071-649118 5.61702 
chrY:649813-649840 5.7037 
chrY:651634-651653 5.78947 
chrY:654903-655012 5.65138 
chrY:655103-655148 5.4 
chrY:656611-656633 5.59091 
chrY:657060-657081 5.71429 
chrY:657123-657278 5.71613 
chrY:657437-657469 5.625 
chrY:659267-659282 6 
chrY:659291-659307 5.8125 
chrY:659391-659409 5.72222 
chrY:659948-660221 5.74725 
chrY:660239-660264 5.72 
chrY:660548-660608 5.45 
chrY:660654-660695 5.90244 
chrY:661409-661477 5.88235 
chrY:661772-661823 5.47059 
chrY:662130-662181 5.27451 
chrY:662250-662282 5.375 
chrY:664061-664082 5.80952 
chrY:664875-664895 5.8 
chrY:665426-665448 5.68182 
chrY:665774-665809 5.45714 
chrY:666150-666173 5.91304 
chrY:666191-666240 5.65306 
chrY:669164-669198 6 
chrY:669494-669525 5.64516 
chrY:671597-672167 5.7386 
chrY:672384-672414 5.53333 
chrY:672742-672770 5.57143 
chrY:673077-673105 5.64286 
chrY:676434-676481 5.87234 
chrY:677314-677333 6 
chrY:677487-677515 5.35714 
chrY:677670-677873 5.80788 
chrY:678510-678549 5.84615 
chrY:678659-678681 5.54545 
chrY:678773-678818 5.51111 
chrY:679052-679095 5.4186 
chrY:679230-679252 5.81818 
chrY:679352-679394 5.33333 
chrY:679778-679796 5.72222 
chrY:680890-680913 5.52174 
chrY:680989-681039 5.74 
chrY:681067-681218 5.43046 
chrY:681328-681359 5.41935 
chrY:681415-681441 5.53846 
chrY:681452-681572 5.75833 
chrY:681584-681709 5.744 
chrY:681721-681862 5.8156 
chrY:681884-681933 5.40816 
chrY:681955-682015 5.9 
chrY:682048-682189 5.41135 
chrY:682616-682633 6 
chrY:683794-684297 5.66998 
chrY:685713-685725 6 
chrY:686706-686718 6 
chrY:687160-687195 5.82857 
chrY:689140-689163 6 
chrY:689748-689889 5.58865 
chrY:689918-689947 5.75862 
chrY:689973-690047 5.77027 
chrY:690140-690154 6 
chrY:690197-690219 6 
chrY:690327-690355 5.60714 
chrY:690402-690430 5.71429 
chrY:690458-690491 5.57576 
chrY:690536-690575 6 
chrY:690615-690642 6 
chrY:690737-690771 6 
chrY:690809-690842 5.57576 
chrY:690884-690926 5.92857 
chrY:691019-691037 6 
chrY:691080-691118 6 
chrY:691167-691181 6 
chrY:691219-691252 5.57576 
chrY:691297-691336 6 
chrY:691380-691406 6 
chrY:691444-691477 5.54545 
chrY:691507-691567 5.7 
chrY:691675-691693 6 
chrY:691731-691768 5.62162 
chrY:691813-691856 6 
chrY:693279-693305 6 
chrY:693959-693982 5.6087 
chrY:694221-694261 5.75 
chrY:694715-694731 6 
chrY:694884-694900 5.875 
chrY:695058-695087 6 
chrY:695884-696029 5.62069 
chrY:696041-696126 5.88235 
chrY:696483-696531 5.25 
chrY:696660-696679 5.68421 
chrY:696965-697009 5.40909 
chrY:697911-697925 6 
chrY:698466-698495 5.51724 
chrY:698806-698834 5.71429 
chrY:699112-699127 6 
chrY:700192-700211 5.94737 
chrY:700656-700678 6 
chrY:700969-701015 5.78261 
chrY:702056-702079 5.52174 
chrY:702534-702563 5.86207 
chrY:703164-703199 5.48571 
chrY:703295-703324 5.7931 
chrY:705477-705492 6 
chrY:705985-706004 5.89474 
chrY:706820-706836 5.8125 
chrY:707283-707309 5.57692 
chrY:707901-707945 5.86364 
chrY:708084-708107 6 
chrY:708438-708870 5.76389 
chrY:709199-709220 5.7619 
chrY:710018-710038 5.95 
chrY:710343-710368 5.64 
chrY:711476-711507 5.45161 
chrY:712105-712146 5.5122 
chrY:712821-712843 5.63636 
chrY:712927-713073 5.67123 
chrY:713358-713378 5.6 
chrY:714538-714799 5.67816 
chrY:714836-714967 5.77099 
chrY:715131-715149 6 
chrY:715457-715486 5.31034 
chrY:715672-715717 6 
chrY:717674-717751 5.50649 
chrY:718305-718319 6 
chrY:718500-718543 5.51163 
chrY:718556-718609 5.39623 
chrY:718619-718686 5.47761 
chrY:718711-718744 5.48485 
chrY:719555-719575 5.85 
chrY:721319-721353 5.38235 
chrY:721370-721442 5.19444 
chrY:721458-721517 5.49153 
chrY:721626-721645 5.63158 
chrY:721706-721724 5.72222 
chrY:721811-721858 5.55319 
chrY:721906-721948 5.35714 
chrY:721984-722043 5.59322 
chrY:722206-722265 5.44068 
chrY:722384-722530 5.64384 
chrY:723428-723446 6 
chrY:724107-724136 5.93103 
chrY:724754-724777 5.52174 
chrY:725091-725121 5.8 
chrY:725430-725460 5.8 
chrY:725769-725802 5.87879 
chrY:726593-726628 5.8 
chrY:727180-727194 6 
chrY:727472-727509 5.64865 
chrY:727895-727915 5.7 
chrY:728200-728222 5.54545 
chrY:728603-728679 5.57895 
chrY:728699-728739 5.425 
chrY:728929-729610 5.71219 
chrY:729751-729765 6 
chrY:729951-730198 5.60324 
chrY:732544-732561 5.88235 
chrY:732954-732991 5.43243 
chrY:733495-733530 5.85714 
chrY:734314-734346 6 
chrY:734508-734521 6 
chrY:735960-735987 5.40741 
chrY:736001-736294 5.17747 
chrY:737680-738884 5.70681 
chrY:738890-738918 5.78571 
chrY:738928-739014 5.60465 
chrY:739961-739987 5.73077 
chrY:740002-740212 5.7381 
chrY:740220-740237 5.88235 
chrY:742694-742728 5.88235 
chrY:743306-743345 5.66667 
chrY:744256-744283 5.77778 
chrY:745321-745338 5.94118 
chrY:745878-745900 5.90909 
chrY:745941-745965 5.875 
chrY:746414-746435 5.90476 
chrY:748599-748666 5.74627 
chrY:749764-749783 6 
chrY:751620-751669 5.34694 
chrY:751876-751888 6 
chrY:752448-752468 5.9 
chrY:752633-752683 5.28 
chrY:753326-753357 5.29032 
chrY:753515-753544 5.41379 
chrY:753668-753700 5.1875 
chrY:754689-754726 5.51351 
chrY:754873-754906 5.45455 
chrY:755105-755155 5.18 
chrY:755597-755629 5.9375 
chrY:755854-755884 5.83333 
chrY:755889-756108 5.41096 
chrY:756127-756146 5.63158 
chrY:756874-756906 5.8125 
chrY:757729-757758 5.31034 
chrY:758003-758038 5.37143 
chrY:758177-758207 5.3 
chrY:758219-758278 5.27119 
chrY:758312-758331 5.73684 
chrY:758384-758425 5.12195 
chrY:758499-758656 5.42675 
chrY:758666-758724 5.58621 
chrY:759884-760331 5.71812 
chrY:761092-761193 5.93069 
chrY:761283-761318 5.82857 
chrY:762319-762357 6 
chrY:763592-763618 5.34615 
chrY:765398-765970 5.51923 
chrY:767152-767179 5.81481 
chrY:768095-768127 5.625 
chrY:768485-768726 5.73029 
chrY:769357-769419 5.48387 
chrY:769431-769589 5.68987 
chrY:770286-770463 5.72881 
chrY:770748-770791 5.93023 
chrY:771172-771198 6 
chrY:771403-771433 5.73333 
chrY:773223-773268 5.75556 
chrY:773350-773365 6 
chrY:774284-774306 6 
chrY:774778-774822 5.86364 
chrY:775162-775183 6 
chrY:775773-775798 5.48 
chrY:776028-776052 5.66667 
chrY:776073-776107 5.17647 
chrY:776118-776223 5.15238 
chrY:776248-776272 5.41667 
chrY:776469-776530 5.52459 
chrY:776548-776578 5.3 
chrY:776596-776713 5.47009 
chrY:776731-776845 5.5 
chrY:776895-776949 5.53704 
chrY:776985-777119 5.42537 
chrY:777698-777735 5.72973 
chrY:777770-777785 6 
chrY:777884-777898 5.92857 
chrY:777938-777981 5.97674 
chrY:779740-779768 5.57143 
chrY:780082-780110 5.57143 
chrY:780656-780673 6 
chrY:781729-781745 6 
chrY:782752-782802 5.42 
chrY:782814-782903 5.39326 
chrY:782918-782985 5.44776 
chrY:783021-783242 5.56561 
chrY:783384-783761 5.70822 
chrY:784103-784171 5.55882 
chrY:784324-784362 5.60526 
chrY:784653-784681 5.92857 
chrY:785429-785442 6 
chrY:785710-785735 5.84 
chrY:786134-786163 5.37931 
chrY:787083-787112 5.65517 
chrY:789120-789190 5.38571 
chrY:789780-789840 5.68333 
chrY:792111-792132 6 
chrY:793004-793106 5.39216 
chrY:793135-793209 5.52703 
chrY:793532-793681 5.44295 
chrY:793695-794275 5.42069 
chrY:794319-794440 5.44628 
chrY:795307-795319 6 
chrY:795589-795607 6 
chrY:796349-796363 6 
chrY:797531-797551 5.75 
chrY:798111-798147 5.80556 
chrY:798211-798240 5.34483 
chrY:798605-798698 5.87097 
chrY:803169-803193 6 
chrY:803848-803972 5.56452 
chrY:804085-804211 5.24603 
chrY:804252-804265 6 
chrY:804281-804302 6 
chrY:804318-804331 6 
chrY:804347-804384 5.97297 
chrY:804387-804456 5.55072 
chrY:805156-805174 6 
chrY:805929-805957 5.71429 
chrY:808824-808845 5.52381 
chrY:808991-809017 5.42308 
chrY:809244-809276 6 
chrY:809933-810320 5.72351 
chrY:811279-811299 6 
chrY:811340-811356 6 
chrY:811686-811706 5.75 
chrY:812018-812041 5.56522 
chrY:812650-812699 5.77551 
chrY:814283-814301 6 
chrY:814369-814393 5.91667 
chrY:814680-814702 6 
chrY:814771-814788 6 
chrY:815083-815102 6 
chrY:815172-815195 6 
chrY:816147-816169 5.63636 
chrY:816564-816592 5.71429 
chrY:816950-817224 5.66788 
chrY:818862-818888 6 
chrY:819351-819367 5.8125 
chrY:820098-820129 5.48387 
chrY:820183-820271 5.45455 
chrY:820295-820356 5.55738 
chrY:820413-820494 5.38272 
chrY:820516-820623 5.43925 
chrY:821014-821073 5.84746 
chrY:821442-821476 5.52941 
chrY:821766-821828 5.79032 
chrY:822916-822933 6 
chrY:823890-823915 5.44 
chrY:824460-824898 5.5411 
chrY:825161-825221 5.35 
chrY:825273-825340 5.19403 
chrY:825399-825497 5.21429 
chrY:825526-825564 5.36842 
chrY:825632-825685 5.50943 
chrY:825701-825757 5.33929 
chrY:825798-825860 5.66129 
chrY:825944-826069 5.472 
chrY:826628-826660 5.9375 
chrY:827265-827295 5.8 
chrY:831511-831549 5.31579 
chrY:831858-831907 5.7551 
chrY:832218-832269 5.86275 
chrY:832598-832626 5.85714 
chrY:832935-832986 5.88235 
chrY:833294-833331 5.56757 
chrY:833640-833677 5.59459 
chrY:833985-834020 5.88571 
chrY:834328-834422 5.92553 
chrY:834435-834461 5.92308 
chrY:834499-834525 5.26923 
chrY:834552-834607 5.34545 
chrY:834664-834772 5.52778 
chrY:835104-835203 5.72727 
chrY:835216-835281 5.36923 
chrY:835301-835345 5.86364 
chrY:835365-835414 5.77551 
chrY:835444-835500 6 
chrY:835520-835545 5.4 
chrY:835648-835699 5.39216 
chrY:835836-835884 5.75 
chrY:835888-836329 5.60998 
chrY:837698-837730 5.21875 
chrY:838236-838324 5.78409 
chrY:838339-838590 5.68924 
chrY:838620-838650 5.5 
chrY:838761-838983 5.36036 
chrY:839017-839095 5.23077 
chrY:839139-839258 5.4958 
chrY:839269-839284 6 
chrY:839723-839757 5.73529 
chrY:841149-841165 6 
chrY:841496-841519 5.78261 
chrY:842275-842289 6 
chrY:842710-842822 5.42857 
chrY:842899-842938 5.25641 
chrY:843015-843719 5.34659 
chrY:843780-843868 5.36364 
chrY:844030-844058 5.67857 
chrY:845133-845185 5.92308 
chrY:845564-845583 5.73684 
chrY:846681-846698 6 
chrY:847150-847330 5.84444 
chrY:848490-848548 5.91379 
chrY:849444-849488 5.40909 
chrY:849497-849612 5.54783 
chrY:849621-849736 5.54783 
chrY:849745-849858 5.53982 
chrY:849867-849983 5.58621 
chrY:849993-850059 5.5303 
chrY:850100-850140 5.5 
chrY:850175-850238 5.30159 
chrY:850250-850277 5.62963 
chrY:850311-850345 5.47059 
chrY:850391-850425 5.64706 
chrY:850461-850489 5.60714 
chrY:850527-850604 5.4026 
chrY:850615-850672 5.4386 
chrY:850681-850734 5.58491 
chrY:850768-850820 5.69231 
chrY:850831-850874 5.90698 
chrY:850891-850922 5.54839 
chrY:850953-850999 5.47826 
chrY:851012-851054 5.85714 
chrY:851066-851097 5.35484 
chrY:851128-851180 5.57692 
chrY:851191-851232 5.85366 
chrY:851266-851315 5.65306 
chrY:851332-851407 5.73333 
chrY:852093-852119 6 
chrY:852799-852853 5.75926 
chrY:852896-852930 5.47059 
chrY:852942-852974 5.78125 
chrY:853012-853109 5.49485 
chrY:853120-853147 5.77778 
chrY:853158-853185 5.77778 
chrY:853194-853243 5.5102 
chrY:853282-853322 5.5 
chrY:853342-853384 5.69048 
chrY:853417-853470 5.49057 
chrY:853484-853525 5.56098 
chrY:853540-853583 5.65116 
chrY:853595-853656 5.59016 
chrY:853672-853719 5.78723 
chrY:853732-853754 5.54545 
chrY:853765-853837 5.33333 
chrY:853851-853963 5.55357 
chrY:853995-854035 5.6 
chrY:854069-854106 5.62162 
chrY:854122-854158 5.63889 
chrY:854169-854206 5.43243 
chrY:855209-855530 5.72586 
chrY:855546-856046 5.766 
chrY:856057-856767 5.73239 
chrY:861377-861648 5.72325 
chrY:864115-864215 5.33 
chrY:864234-864256 5.81818 
chrY:864277-864331 5.5 
chrY:864357-864384 5.66667 
chrY:864442-864489 5.70213 
chrY:864513-864567 5.48148 
chrY:864624-864868 5.56557 
chrY:864895-864976 5.46914 
chrY:865014-865110 5.39583 
chrY:865126-865213 5.28736 
chrY:865230-865299 5.57971 
chrY:865753-865871 5.44915 
chrY:865889-866082 5.65803 
chrY:866095-866627 5.55451 
chrY:866645-866782 5.71533 
chrY:868391-868412 5.90476 
chrY:870733-870757 6 
chrY:871961-871984 5.78261 
chrY:872272-872293 5.80952 
chrY:872580-872601 5.66667 
chrY:874019-874038 5.73684 
chrY:874328-874601 5.58242 
chrY:874946-874960 6 
chrY:875158-875187 5.58621 
chrY:875624-875650 5.61538 
chrY:876088-876114 5.46154 
chrY:876439-876489 5.44 
chrY:877281-877301 5.65 
chrY:877979-878027 5.20833 
chrY:878043-878076 5.63636 
chrY:878201-878219 6 
chrY:878763-878793 5.7 
chrY:879817-879884 5.62687 
chrY:880094-880125 5.54839 
chrY:880724-880775 5.72549 
chrY:884784-884796 6 
chrY:885657-885673 6 
chrY:886019-886042 5.47826 
chrY:886564-886578 6 
chrY:888355-888387 5.34375 
chrY:888456-888518 5.53226 
chrY:888554-888602 5.25 
chrY:888636-888658 5.54545 
chrY:888692-888737 5.24444 
chrY:888760-888857 5.56701 
chrY:888875-889197 5.48447 
chrY:889209-889347 5.42029 
chrY:890177-890240 5.79365 
chrY:890323-890353 5.6 
chrY:891638-891650 6 
chrY:892043-892055 6 
chrY:892144-892156 6 
chrY:894271-894303 5.90625 
chrY:895874-895901 5.81481 
chrY:896605-896617 6 
chrY:899156-899180 5.83333 
chrY:899245-899269 5.41667 
chrY:900484-900498 6 
chrY:901186-901314 5.73438 
chrY:901355-901393 5.63158 
chrY:901434-901504 5.7 
chrY:901545-901607 5.66129 
chrY:901652-901800 5.65541 
chrY:901847-901980 5.66165 
chrY:902017-902095 5.94872 
chrY:902141-902198 5.61404 
chrY:902246-902387 5.70213 
chrY:902431-902500 5.52174 
chrY:902809-902838 6 
chrY:903572-903872 5.49 
chrY:904488-904508 6 
chrY:904838-904870 5.21875 
chrY:905083-905099 5.8125 
chrY:905485-905535 5.6 
chrY:905562-905614 5.53846 
chrY:905627-905653 5.69231 
chrY:905858-905917 5.61017 
chrY:906191-906246 5.8 
chrY:906343-906466 5.26016 
chrY:906476-906558 5.79268 
chrY:906983-907151 5.59524 
chrY:907163-907250 5.8046 
chrY:907263-907357 5.7234 
chrY:907368-907384 5.8125 
chrY:907398-907801 5.58065 
chrY:907811-907908 5.71134 
chrY:907923-907952 5.55172 
chrY:910566-910585 6 
chrY:911247-911292 5.93333 
chrY:911946-911982 5.94444 
chrY:912168-912207 5.48718 
chrY:914412-914429 6 
chrY:914571-914591 6 
chrY:915023-915149 5.86508 
chrY:915473-915506 5.54545 
chrY:915519-915549 5.33333 
chrY:915584-915630 5.26087 
chrY:915733-915774 5.53659 
chrY:916363-916401 5.71053 
chrY:916767-916812 5.86667 
chrY:916987-917013 5.34615 
chrY:917685-917732 5.89362 
chrY:919053-919075 5.54545 
chrY:919314-919333 6 
chrY:919950-919962 6 
chrY:921199-921211 6 
chrY:922207-922226 5.68421 
chrY:922797-922884 5.45977 
chrY:922891-922906 5.86667 
chrY:922943-923043 5.44 
chrY:923052-923554 5.41235 
chrY:923563-923605 5.19048 
chrY:923916-923954 5.76316 
chrY:924654-924681 5.77778 
chrY:925788-925800 6 
chrY:926395-926417 5.72727 
chrY:927254-927287 5.51515 
chrY:927573-927615 5.85714 
chrY:928884-928910 5.73077 
chrY:934161-934202 6 
chrY:935952-935971 5.63158 
chrY:936099-936120 5.52381 
chrY:936177-936222 6 
chrY:936790-936839 5.53061 
chrY:937618-937753 5.6963 
chrY:938267-938801 5.49438 
chrY:940654-940667 6 
chrY:941704-941961 5.6537 
chrY:942248-942273 5.92 
chrY:945127-945165 5.86842 
chrY:945319-945331 6 
chrY:947122-947160 5.86842 
chrY:947717-947741 5.83333 
chrY:948222-948255 5.72727 
chrY:948590-948643 5.9434 
chrY:950616-950648 5.625 
chrY:950781-950808 5.40741 
chrY:950833-950884 5.62745 
chrY:950946-950981 5.71429 
chrY:951018-951072 5.57407 
chrY:952336-952351 6 
chrY:952384-952438 5.53704 
chrY:952462-952543 5.46914 
chrY:952551-952587 5.52778 
chrY:952595-952680 5.61176 
chrY:952696-952731 5.31429 
chrY:952822-952877 5.25455 
chrY:952884-952997 5.34513 
chrY:953018-953118 5.64 
chrY:953132-953245 5.54867 
chrY:953705-953718 6 
chrY:954201-954233 5.8125 
chrY:954549-954561 6 
chrY:955091-955110 5.73684 
chrY:956754-956952 5.50505 
chrY:957631-957902 5.87085 
chrY:958431-958483 5.84615 
chrY:959161-959540 5.8496 
chrY:959664-959692 5.32143 
chrY:961245-961272 5.40741 
chrY:961617-961645 5.92857 
chrY:962215-962240 5.32 
chrY:963030-963055 5.32 
chrY:963838-963863 5.32 
chrY:965838-965870 5.71875 
chrY:965884-965939 5.6 
chrY:966971-966983 6 
chrY:968155-968195 5.85 
chrY:969402-969424 6 
chrY:971135-971214 5.58228 
chrY:972133-972161 5.35714 
chrY:972477-972504 5.55556 
chrY:972799-972821 5.86364 
chrY:972834-972862 5.57143 
chrY:973205-973237 5.625 
chrY:974711-974732 5.52381 
chrY:975450-975467 6 
chrY:976271-976300 6 
chrY:976555-976595 5.95 
chrY:976884-976917 5.9697 
chrY:977069-977098 5.58621 
chrY:977238-977264 5.76923 
chrY:981232-981685 5.67991 
chrY:981787-981807 5.65 
chrY:982226-982265 5.64103 
chrY:983746-983765 6 
chrY:984056-985047 5.80827 
chrY:986487-986522 5.94286 
chrY:988847-988904 5.75439 
chrY:989343-989367 5.875 
chrY:990267-990296 6 
chrY:990586-990600 6 
chrY:991640-991661 5.90476 
chrY:992171-992189 6 
chrY:992531-992584 5.4717 
chrY:994177-994190 6 
chrY:1048851-1048886 5.94286 
chrY:1051211-1051280 5.7971 
chrY:1051720-1051744 5.875 
chrY:1052644-1052673 6 
chrY:1052963-1052985 6 
chrY:1054020-1054041 5.90476 
chrY:1054551-1054569 6 
chrY:1054911-1054964 5.4717 
chrY:1056557-1056572 6 
chrY:1061726-1061782 5.5 
chrY:1062397-1062409 6 
chrY:1062710-1062730 5.85 
chrY:1063836-1063859 5.52174 
chrY:1064679-1064706 5.66667 
chrY:1065108-1065150 5.61905 
chrY:1065837-1065867 5.83333 
chrY:1067306-1067319 6 
chrY:1068236-1068249 6 
chrY:1068761-1068787 5.76923 
chrY:1068800-1068822 5.77273 
chrY:1069533-1069557 5.58333 
chrY:1069706-1069732 5.65385 
chrY:1070720-1070747 5.48148 
chrY:1071092-1071118 5.61538 
chrY:1072109-1072132 5.65217 
chrY:1073992-1074030 5.97368 
chrY:1074040-1074342 5.55629 
chrY:1074357-1074433 5.46053 
chrY:1074450-1074605 5.36774 
chrY:1074626-1074670 5.63636 
chrY:1074690-1074733 5.81395 
chrY:1074747-1074785 5.84211 
chrY:1078611-1078646 5.45714 
chrY:1079473-1079492 6 
chrY:1080128-1080387 5.62162 
chrY:1080397-1080890 5.52535 
chrY:1080980-1081004 5.5 
chrY:1081764-1081779 5.86667 
chrY:1082839-1082860 6 
chrY:1083370-1083543 5.77457 
chrY:1137970-1138026 5.5 
chrY:1138639-1138658 5.84211 
chrY:1139764-1139787 5.52174 
chrY:1140607-1140634 5.66667 
chrY:1141036-1141078 5.61905 
chrY:1141597-1141613 5.9375 
chrY:1141769-1141799 5.83333 
chrY:1143238-1143254 6 
chrY:1144171-1144185 6 
chrY:1144697-1144721 5.75 
chrY:1144734-1144756 5.77273 
chrY:1145467-1145487 5.75 
chrY:1145640-1145666 5.65385 
chrY:1146654-1146681 5.48148 
chrY:1148043-1148066 5.65217 
chrY:1149924-1149962 5.97368 
chrY:1149972-1150274 5.55629 
chrY:1150289-1150365 5.46053 
chrY:1150382-1150537 5.36774 
chrY:1150558-1150585 5.77778 
chrY:1150622-1150665 5.81395 
chrY:1150679-1150717 5.84211 
chrY:1154663-1154698 5.45714 
chrY:1154847-1154878 5.41935 
chrY:1155529-1155548 6 
chrY:1156184-1156558 5.54278 
chrY:1156568-1157136 5.57923 
chrY:1157226-1157250 5.5 
chrY:1158010-1158025 5.86667 
chrY:1159085-1159113 5.71429 
chrY:1159613-1159793 5.72778 
chrY:1160367-1160440 5.41096 
chrY:1160455-1160540 5.28235 
chrY:1160569-1160622 5.30189 
chrY:1160630-1160661 5.29032 
chrY:1160775-1160805 5.7 
chrY:1160812-1160830 5.83333 
chrY:1160885-1160926 5.14634 
chrY:1160957-1160993 5.33333 
chrY:1161063-1161092 5.65517 
chrY:1161106-1161146 5.525 
chrY:1161238-1161274 5.41667 
chrY:1161788-1161830 5.83333 
chrY:1163036-1163060 5.75 
chrY:1164433-1164459 5.5 
chrY:1168724-1169120 5.72475 
chrY:1169206-1169223 5.82353 
chrY:1169453-1169693 5.63333 
chrY:1170667-1170680 6 
chrY:1172244-1172379 5.86667 
chrY:1172435-1172466 5.41935 
chrY:1172490-1172553 5.34921 
chrY:1172567-1172583 5.9375 
chrY:1172591-1172637 5.56522 
chrY:1172667-1172713 5.52174 
chrY:1172724-1172800 5.75 
chrY:1172815-1172870 5.63636 
chrY:1172887-1172920 5.51515 
chrY:1173267-1173282 6 
chrY:1174405-1174432 5.92593 
chrY:1174645-1174664 6 
chrY:1175034-1175089 5.32727 
chrY:1175113-1175193 5.3625 
chrY:1175202-1175244 5.90476 
chrY:1175264-1175343 5.48101 
chrY:1175354-1175377 5.47826 
chrY:1175389-1175428 5.4359 
chrY:1175443-1175499 5.46429 
chrY:1175510-1175533 5.47826 
chrY:1175575-1175689 5.61404 
chrY:1175701-1175757 5.625 
chrY:1175777-1175855 5.19231 
chrY:1175878-1175915 5.2973 
chrY:1175984-1176051 5.43284 
chrY:1176060-1176090 5.46667 
chrY:1176120-1176153 5.45455 
chrY:1176204-1176230 5.42308 
chrY:1176388-1176421 5.54545 
chrY:1176798-1176828 5.7 
chrY:1176903-1176994 5.45055 
chrY:1177180-1177235 5.56364 
chrY:1177308-1177336 5.5 
chrY:1177351-1177392 5.46341 
chrY:1177445-1177471 6 
chrY:1177970-1177982 6 
chrY:1178042-1178054 6 
chrY:1178186-1178198 6 
chrY:1178222-1178234 6 
chrY:1178402-1178414 6 
chrY:1178510-1178522 6 
chrY:1178690-1178702 6 
chrY:1178834-1178846 6 
chrY:1178940-1178952 6 
chrY:1179012-1179024 6 
chrY:1179301-1179356 5.47273 
chrY:1179367-1179401 5.44118 
chrY:1179467-1179519 5.25 
chrY:1179670-1179815 5.36552 
chrY:1179823-1179856 5.18182 
chrY:1179875-1179958 5.3253 
chrY:1179986-1180020 5.35294 
chrY:1180035-1180093 5.43103 
chrY:1180165-1180242 5.27273 
chrY:1180260-1180286 5.34615 
chrY:1180726-1180748 5.77273 
chrY:1181634-1181657 5.65217 
chrY:1183500-1183531 5.93548 
chrY:1184697-1184730 5.45455 
chrY:1184936-1184956 5.9 
chrY:1185810-1185856 5.5 
chrY:1186204-1186279 5.85333 
chrY:1186325-1186391 5.75758 
chrY:1187513-1187538 5.92 
chrY:1189556-1189575 5.63158 
chrY:1189860-1189906 5.54348 
chrY:1190774-1190835 5.7541 
chrY:1191392-1191414 5.95455 
chrY:1191707-1191745 5.84211 
chrY:1192045-1192075 6 
chrY:1192378-1192424 6 
chrY:1192727-1192763 6 
chrY:1193069-1193107 6 
chrY:1193205-1193223 6 
chrY:1193320-1193359 5.84615 
chrY:1193457-1193475 6 
chrY:1193575-1193595 6 
chrY:1193692-1193731 6 
chrY:1193828-1193865 6 
chrY:1193965-1194007 6 
chrY:1194104-1194135 6 
chrY:1194235-1194265 6 
chrY:1194362-1194399 5.94595 
chrY:1198322-1198361 5.53846 
chrY:1198451-1198521 5.61429 
chrY:1198587-1198652 5.72308 
chrY:1198741-1198776 5.68571 
chrY:1200154-1200191 5.72973 
chrY:1200208-1200320 5.40179 
chrY:1200328-1200407 5.43038 
chrY:1200419-1200481 5.35484 
chrY:1200821-1201177 5.68539 
chrY:1201518-1201886 5.60054 
chrY:1202142-1202173 5.45161 
chrY:1202430-1202458 5.5 
chrY:1203631-1203654 5.95652 
chrY:1203685-1203725 5.575 
chrY:1204480-1204532 5.61538 
chrY:1204575-1204655 5.875 
chrY:1204695-1204754 5.66102 
chrY:1205273-1205294 6 
chrY:1207185-1207199 6 
chrY:1208417-1208451 5.94118 
chrY:1209300-1209331 5.70968 
chrY:1209694-1211108 5.78147 
chrY:1211331-1211350 6 
chrY:1211645-1212096 5.85144 
chrY:1212730-1213018 5.72917 
chrY:1213303-1213350 5.65957 
chrY:1213745-1214113 5.6712 
chrY:1264302-1264314 6 
chrY:1265127-1265175 5.52083 
chrY:1265207-1265222 6 
chrY:1265928-1265960 6 
chrY:1267589-1267641 5.96154 
chrY:1268149-1268178 5.58621 
chrY:1268531-1268554 5.43478 
chrY:1268589-1268696 5.48598 
chrY:1268708-1268734 5.5 
chrY:1268752-1268777 6 
chrY:1268798-1268969 5.57895 
chrY:1268977-1269180 5.58128 
chrY:1269195-1269227 5.53125 
chrY:1269234-1269284 5.3 
chrY:1269298-1269408 5.38182 
chrY:1269417-1269447 5.6 
chrY:1269455-1269542 5.31034 
chrY:1269550-1269593 5.46512 
chrY:1269601-1269642 5.56098 
chrY:1269670-1269700 5.7 
chrY:1270089-1270228 5.63309 
chrY:1270260-1270542 5.37234 
chrY:1270557-1270583 5.57692 
chrY:1270592-1270639 5.46809 
chrY:1270855-1270931 5.14474 
chrY:1270960-1271049 5.4382 
chrY:1271964-1271982 6 
chrY:1272094-1272127 5.54545 
chrY:1272946-1272975 5.58621 
chrY:1273027-1273069 6 
chrY:1273110-1273133 5.69565 
chrY:1273881-1273897 6 
chrY:1275835-1275851 6 
chrY:1276544-1276571 6 
chrY:1277843-1277867 5.5 
chrY:1278158-1278234 5.92105 
chrY:1278525-1278537 6 
chrY:1278996-1279037 5.97561 
chrY:1279596-1279617 5.61905 
chrY:1279633-1279691 5.32759 
chrY:1279753-1279797 5.54545 
chrY:1279817-1279900 5.53012 
chrY:1279926-1280012 5.2907 
chrY:1280060-1280103 5.76744 
chrY:1280121-1280188 5.89552 
chrY:1280209-1280300 5.7033 
chrY:1280321-1280392 5.66197 
chrY:1280413-1280472 5.55932 
chrY:1280493-1280552 5.55932 
chrY:1280573-1280644 5.73239 
chrY:1280665-1280724 5.55932 
chrY:1280768-1280877 5.66055 
chrY:1280890-1280908 5.77778 
chrY:1281123-1281157 5.44118 
chrY:1281311-1281342 5.74194 
chrY:1281699-1281727 6 
chrY:1281764-1282263 5.63928 
chrY:1282307-1282328 5.71429 
chrY:1282368-1282390 5.54545 
chrY:1282415-1282445 5.5 
chrY:1282465-1282612 5.54422 
chrY:1284036-1284060 5.5 
chrY:1284689-1284722 5.81818 
chrY:1285592-1285611 6 
chrY:1286427-1286449 5.77273 
chrY:1287133-1287170 5.72973 
chrY:1287519-1287787 5.55224 
chrY:1287820-1287891 5.46479 
chrY:1287916-1287976 5.48333 
chrY:1288029-1288066 5.62162 
chrY:1288081-1288119 5.34211 
chrY:1288159-1288265 5.53774 
chrY:1288310-1288431 5.60331 
chrY:1288449-1288520 5.47887 
chrY:1288611-1288652 5.43902 
chrY:1288669-1288734 5.44615 
chrY:1288741-1288825 5.32143 
chrY:1288960-1288975 6 
chrY:1289158-1289185 5.48148 
chrY:1289271-1289306 5.85714 
chrY:1289318-1289387 5.94203 
chrY:1289677-1289717 5.475 
chrY:1289734-1289785 5.2549 
chrY:1289840-1289868 5.39286 
chrY:1289878-1289928 5.62 
chrY:1289970-1289997 5.25926 
chrY:1290013-1290053 5.4 
chrY:1290090-1290121 5.3871 
chrY:1290152-1290234 5.46341 
chrY:1291023-1291042 5.94737 
chrY:1293734-1293809 5.58667 
chrY:1294522-1294541 6 
chrY:1295019-1295132 5.31858 
chrY:1295166-1295207 6 
chrY:1295227-1295281 5.61111 
chrY:1295308-1295645 5.43917 
chrY:1295677-1295706 6 
chrY:1295773-1295814 6 
chrY:1295827-1295870 5.7907 
chrY:1295935-1295998 5.68254 
chrY:1296011-1296046 5.74286 
chrY:1296059-1296090 5.67742 
chrY:1296101-1296117 5.8125 
chrY:1296153-1296228 5.52 
chrY:1296234-1296263 5.48276 
chrY:1296279-1296376 5.51546 
chrY:1296388-1296467 5.8481 
chrY:1296802-1296938 5.65441 
chrY:1297331-1297344 6 
chrY:1298478-1298510 5.9375 
chrY:1298879-1298902 5.69565 
chrY:1299456-1299469 6 
chrY:1300247-1300260 6 
chrY:1300548-1300562 6 
chrY:1300853-1300895 5.95238 
chrY:1302193-1302259 5.72727 
chrY:1302597-1302626 5.68966 
chrY:1302794-1302822 5.60714 
chrY:1303473-1303511 5.34211 
chrY:1303600-1303623 5.56522 
chrY:1305472-1305488 5.875 
chrY:1305914-1305960 5.80435 
chrY:1306601-1306767 5.79518 
chrY:1307789-1307809 5.75 
chrY:1308104-1308132 5.64286 
chrY:1308481-1308520 5.64103 
chrY:1309534-1309569 5.94286 
chrY:1310627-1310658 5.6129 
chrY:1310815-1310855 5.675 
chrY:1311148-1311183 5.8 
chrY:1311483-1311504 5.57143 
chrY:1312559-1312572 6 
chrY:1313105-1313234 5.52713 
chrY:1313240-1313532 5.7089 
chrY:1314254-1314275 5.85714 
chrY:1314429-1314450 6 
chrY:1315138-1315190 5.40385 
chrY:1315499-1315525 5.53846 
chrY:1316333-1316347 6 
chrY:1316708-1316879 5.73099 
chrY:1316918-1317130 5.93396 
chrY:1317165-1317251 5.5 
chrY:1317286-1317363 5.7013 
chrY:1317552-1317592 6 
chrY:1319360-1319447 5.91954 
chrY:1319456-1319494 5.60526 
chrY:1319538-1319588 5.42 
chrY:1319631-1319661 5.5 
chrY:1319742-1319783 5.36585 
chrY:1319832-1319867 5.82857 
chrY:1320034-1320073 5.51282 
chrY:1320149-1320197 5.41667 
chrY:1320234-1320279 5.51111 
chrY:1320462-1320564 5.5098 
chrY:1320671-1320786 5.5913 
chrY:1321403-1321430 5.81481 
chrY:1324152-1324190 5.81579 
chrY:1324342-1324375 5.72727 
chrY:1325729-1325754 6 
chrY:1325907-1325924 5.94118 
chrY:1326191-1326210 5.84211 
chrY:1327222-1327234 6 
chrY:1327523-1327561 5.65789 
chrY:1327968-1327981 6 
chrY:1328422-1328443 6 
chrY:1328781-1328799 5.94444 
chrY:1329452-1329480 5.64286 
chrY:1329911-1329942 5.74194 
chrY:1330525-1330609 5.91667 
chrY:1330945-1330994 5.34694 
chrY:1332472-1332486 6 
chrY:1334305-1334342 5.43243 
chrY:1334470-1334489 5.63158 
chrY:1335611-1335639 5.32143 
chrY:1335730-1335752 5.72727 
chrY:1335775-1335833 5.5 
chrY:1335871-1335893 5.72727 
chrY:1335938-1335969 5.67742 
chrY:1336008-1336030 5.72727 
chrY:1336074-1336141 5.43284 
chrY:1336203-1336224 5.66667 
chrY:1336296-1336330 5.55882 
chrY:1336342-1336372 5.83333 
chrY:1336421-1336457 5.41667 
chrY:1336549-1336614 5.32308 
chrY:1336639-1336674 5.71429 
chrY:1336691-1336730 5.25641 
chrY:1336742-1336781 5.35897 
chrY:1336819-1336850 5.58065 
chrY:1336862-1336881 5.73684 
chrY:1336940-1336976 5.41667 
chrY:1337068-1337135 5.38806 
chrY:1337160-1337195 5.48571 
chrY:1337234-1337267 5.54545 
chrY:1337281-1337318 5.45946 
chrY:1337356-1337392 5.75 
chrY:1337429-1337453 5.45833 
chrY:1337462-1337539 5.37662 
chrY:1337999-1338018 5.94737 
chrY:1338515-1338552 5.91892 
chrY:1339113-1339147 5.5 
chrY:1340224-1340244 6 
chrY:1340406-1340422 5.9375 
chrY:1340841-1340859 5.72222 
chrY:1341359-1341393 5.76471 
chrY:1341681-1341730 5.91837 
chrY:1342374-1342396 6 
chrY:1342639-1342667 5.64286 
chrY:1343981-1343993 6 
chrY:1344418-1344464 5.73913 
chrY:1344884-1344904 5.7 
chrY:1345062-1345100 5.94737 
chrY:1345253-1345278 5.72 
chrY:1346486-1346505 6 
chrY:1346869-1346881 6 
chrY:1348243-1348271 5.82143 
chrY:1348670-1348686 5.8125 
chrY:1349364-1349396 5.90625 
chrY:1349503-1349652 5.68456 
chrY:1349726-1350433 5.76096 
chrY:1350443-1350467 5.5 
chrY:1350713-1350742 5.51724 
chrY:1350924-1350943 6 
chrY:1351097-1351135 5.42105 
chrY:1351983-1352106 5.8374 
chrY:1352130-1352160 5.9 
chrY:1352176-1352234 5.51724 
chrY:1352240-1352322 5.53659 
chrY:1352333-1352476 5.72727 
chrY:1353088-1353109 6 
chrY:1353317-1353336 5.63158 
chrY:1353487-1353508 5.85714 
chrY:1353553-1353577 6 
chrY:1353945-1353971 5.76923 
chrY:1354594-1354637 5.72093 
chrY:1355809-1355851 5.30952 
chrY:1356040-1356058 6 
chrY:1357845-1357867 5.77273 
chrY:1358321-1358447 5.57937 
chrY:1358459-1359189 5.86712 
chrY:1360123-1360303 5.63889 
chrY:1360314-1360346 5.4375 
chrY:1362102-1362116 6 
chrY:1364292-1364310 5.77778 
chrY:1364537-1364550 5.92308 
chrY:1366520-1366543 5.47826 
chrY:1366577-1366600 5.47826 
chrY:1366907-1366930 5.47826 
chrY:1367351-1367374 5.47826 
chrY:1368309-1368328 5.68421 
chrY:1368808-1368821 6 
chrY:1369113-1369135 6 
chrY:1369256-1369294 5.73684 
chrY:1370224-1370249 5.8 
chrY:1370473-1370503 5.7 
chrY:1370805-1370822 6 
chrY:1371384-1371410 5.61538 
chrY:1371563-1371598 5.57143 
chrY:1371758-1371777 5.94737 
chrY:1371927-1371963 5.83333 
chrY:1372122-1372141 5.94737 
chrY:1372980-1372994 6 
chrY:1373533-1373569 5.94444 
chrY:1375009-1375063 5.38889 
chrY:1375114-1375206 5.33696 
chrY:1375538-1375557 5.94737 
chrY:1375575-1375734 5.39623 
chrY:1375745-1375783 5.57895 
chrY:1375848-1375874 5.46154 
chrY:1377275-1377323 5.4375 
chrY:1378781-1378803 5.54545 
chrY:1379560-1379581 5.66667 
chrY:1380493-1380513 5.75 
chrY:1380848-1380861 6 
chrY:1382152-1382175 5.43478 
chrY:1382883-1382939 5.80357 
chrY:1383098-1383189 5.8022 
chrY:1383200-1383265 5.56923 
chrY:1383276-1383919 5.59098 
chrY:1384149-1384214 5.29231 
chrY:1384255-1384302 5.51064 
chrY:1384612-1384775 5.60736 
chrY:1384783-1385210 5.60187 
chrY:1386139-1386156 6 
chrY:1386442-1386473 6 
chrY:1386538-1386566 5.60714 
chrY:1386866-1386892 5.96154 
chrY:1387868-1387899 5.93548 
chrY:1388607-1388621 6 
chrY:1388774-1388800 6 
chrY:1389557-1389573 6 
chrY:1389725-1389745 5.85 
chrY:1390362-1390383 5.95238 
chrY:1390992-1391009 6 
chrY:1391320-1391347 5.7037 
chrY:1392021-1392080 5.64407 
chrY:1393078-1393097 5.94737 
chrY:1393227-1393527 5.72667 
chrY:1394249-1394383 5.56716 
chrY:1395292-1395323 5.70968 
chrY:1395618-1395656 5.39474 
chrY:1395951-1395984 5.51515 
chrY:1397131-1397148 6 
chrY:1397205-1397223 6 
chrY:1397347-1397368 5.85714 
chrY:1397688-1397709 5.90476 
chrY:1398160-1398192 5.25 
chrY:1398329-1398356 5.48148 
chrY:1398975-1398989 6 
chrY:1399351-1399363 6 
chrY:1400243-1400281 5.94737 
chrY:1400570-1400585 6 
chrY:1400743-1400785 5.95238 
chrY:1401072-1401103 6 
chrY:1401161-1401196 5.4 
chrY:1401687-1401710 5.91304 
chrY:1403429-1403450 6 
chrY:1403758-1403770 6 
chrY:1404311-1404323 6 
chrY:1404622-1404634 6 
chrY:1407861-1407932 5.49296 
chrY:1408689-1408711 5.95455 
chrY:1408994-1409021 5.96296 
chrY:1409338-1409372 5.52941 
chrY:1409467-1409503 5.38889 
chrY:1410013-1410030 6 
chrY:1410194-1410218 5.45833 
chrY:1411440-1411465 5.56 
chrY:1411969-1411989 5.95 
chrY:1412559-1412573 6 
chrY:1412651-1412683 5.9375 
chrY:1413666-1413689 5.6087 
chrY:1414347-1414392 5.95556 
chrY:1415333-1415345 6 
chrY:1415499-1415533 5.82353 
chrY:1416336-1416360 5.66667 
chrY:1416512-1416565 5.66038 
chrY:1417472-1417500 5.67857 
chrY:1417517-1417766 5.61847 
chrY:1417799-1417909 5.62727 
chrY:1418543-1418564 5.85714 
chrY:1419480-1419505 5.52 
chrY:1419783-1419815 5.46875 
chrY:1421676-1421695 5.63158 
chrY:1421714-1421763 5.55102 
chrY:1421996-1422024 5.32143 
chrY:1422203-1422276 5.27397 
chrY:1422490-1422533 5.32558 
chrY:1422670-1422705 5.11429 
chrY:1422807-1422842 5.31429 
chrY:1422915-1422959 5.47727 
chrY:1422992-1423022 5.7 
chrY:1423031-1423059 5.82143 
chrY:1423309-1423364 5.32727 
chrY:1423415-1423464 5.20408 
chrY:1423484-1423509 5.52 
chrY:1423517-1423567 5.5 
chrY:1423613-1423786 5.31792 
chrY:1423818-1424022 5.45588 
chrY:1424035-1424234 5.54774 
chrY:1424279-1424331 5.55769 
chrY:1424343-1424373 5.7 
chrY:1425037-1425060 5.78261 
chrY:1425358-1425375 6 
chrY:1426163-1426202 5.84615 
chrY:1426237-1426257 6 
chrY:1427551-1427568 5.82353 
chrY:1427832-1427917 5.27059 
chrY:1428285-1428313 5.46429 
chrY:1428323-1428430 5.35514 
chrY:1428447-1428618 5.30994 
chrY:1428631-1428716 5.64706 
chrY:1428775-1428893 5.22881 
chrY:1428916-1428985 5.46377 
chrY:1428998-1429077 5.36709 
chrY:1429113-1429166 5.32075 
chrY:1429181-1429261 5.425 
chrY:1429293-1429390 5.37113 
chrY:1429739-1430121 5.82199 
chrY:1430146-1430171 5.64 
chrY:1430648-1430665 6 
chrY:1430870-1430960 5.43333 
chrY:1430973-1430986 5.92308 
chrY:1431000-1431108 5.4537 
chrY:1431122-1431198 5.40789 
chrY:1431261-1431370 5.41284 
chrY:1431387-1431490 5.47573 
chrY:1431655-1431680 5.76 
chrY:1432185-1432206 5.61905 
chrY:1433383-1433397 6 
chrY:1433672-1433714 5.78571 
chrY:1434158-1434990 5.83894 
chrY:1435003-1435636 5.82306 
chrY:1435649-1436728 5.79703 
chrY:1440585-1440609 5.54167 
chrY:1441752-1441776 5.54167 
chrY:1442220-1442244 5.54167 
chrY:1442450-1442474 5.54167 
chrY:1444549-1444573 5.54167 
chrY:1445017-1445041 5.54167 
chrY:1445247-1445271 5.54167 
chrY:1446112-1446147 5.74286 
chrY:1446560-1446589 5.37931 
chrY:1446765-1446790 6 
chrY:1447075-1447123 5.70833 
chrY:1447361-1447385 5.5 
chrY:1448037-1448063 5.53846 
chrY:1449296-1449597 5.6412 
chrY:1450417-1450443 5.65385 
chrY:1450821-1450852 5.93548 
chrY:1452931-1452945 6 
chrY:1453536-1453560 6 
chrY:1455461-1455473 6 
chrY:1457243-1457267 5.58333 
chrY:1461453-1461477 5.79167 
chrY:1461843-1461943 5.71 
chrY:1462043-1462090 5.40426 
chrY:1462111-1462134 5.43478 
chrY:1462176-1462283 5.35514 
chrY:1462298-1462347 5.20408 
chrY:1462622-1462750 5.29688 
chrY:1463037-1463133 5.19792 
chrY:1463194-1463226 5.34375 
chrY:1463319-1463515 5.2551 
chrY:1464423-1464546 5.65041 
chrY:1464576-1464756 5.7 
chrY:1464767-1464829 5.64516 
chrY:1464858-1464904 5.73913 
chrY:1464932-1464965 5.72727 
chrY:1465028-1465050 5.72727 
chrY:1465080-1465133 5.37736 
chrY:1465163-1465234 5.70423 
chrY:1467207-1467223 6 
chrY:1468021-1468043 5.63636 
chrY:1469256-1469275 6 
chrY:1471841-1471866 5.4 
chrY:1472764-1472782 5.72222 
chrY:1472814-1472883 5.33333 
chrY:1472921-1472954 5.33333 
chrY:1473035-1473095 5.33333 
chrY:1473106-1473179 5.54795 
chrY:1473210-1473253 5.48837 
chrY:1473264-1473307 5.55814 
chrY:1473317-1473389 5.54167 
chrY:1473417-1473506 5.41573 
chrY:1473525-1473626 5.29703 
chrY:1473669-1473705 5.47222 
chrY:1473812-1473932 5.31667 
chrY:1473944-1473993 5.57143 
chrY:1474019-1474060 5.21951 
chrY:1474094-1474125 5.70968 
chrY:1474141-1474192 5.21569 
chrY:1474247-1474328 5.40741 
chrY:1474344-1474405 5.32787 
chrY:1474418-1474475 5.52632 
chrY:1474485-1474554 5.46377 
chrY:1474597-1474701 5.24038 
chrY:1474734-1474778 5.45455 
chrY:1474789-1474852 5.44444 
chrY:1474864-1474907 5.44186 
chrY:1474930-1474981 5.33333 
chrY:1474992-1475175 5.2623 
chrY:1475188-1475226 5.68421 
chrY:1475240-1475406 5.25904 
chrY:1475433-1475478 5.37778 
chrY:1475497-1475536 5.51282 
chrY:1475571-1475613 5.45238 
chrY:1475625-1475734 5.27523 
chrY:1475760-1475835 5.25333 
chrY:1475852-1475903 5.33333 
chrY:1475913-1475973 5.48333 
chrY:1475985-1476018 5.69697 
chrY:1476027-1476092 5.33846 
chrY:1476107-1476176 5.55072 
chrY:1476250-1476298 5.22917 
chrY:1476330-1476395 5.50769 
chrY:1476410-1476445 5.77143 
chrY:1476697-1476717 5.6 
chrY:1476761-1476806 5.48889 
chrY:1480076-1480135 5.35593 
chrY:1480693-1480718 5.84 
chrY:1481109-1481134 5.44 
chrY:1482653-1482679 5.46154 
chrY:1483827-1483846 6 
chrY:1484330-1484370 5.475 
chrY:1484730-1484756 5.76923 
chrY:1485458-1485500 5.38095 
chrY:1485624-1485664 5.575 
chrY:1485691-1485712 5.66667 
chrY:1485725-1485782 5.33333 
chrY:1485894-1485927 5.42424 
chrY:1485984-1486025 5.26829 
chrY:1486181-1486210 5.31034 
chrY:1486389-1486441 5.61538 
chrY:1486492-1486551 5.35593 
chrY:1486611-1486651 5.65 
chrY:1488824-1488979 5.41935 
chrY:1488994-1489130 5.26471 
chrY:1489158-1489301 5.3986 
chrY:1489853-1489865 6 
chrY:1491833-1491858 5.8 
chrY:1492425-1492458 5.66667 
chrY:1492468-1492501 5.66667 
chrY:1492554-1492587 5.36364 
chrY:1492634-1492685 5.47059 
chrY:1492697-1493082 5.37662 
chrY:1493093-1493209 5.24138 
chrY:1493257-1493289 5.5 
chrY:1493333-1493528 5.47179 
chrY:1493584-1493821 5.40084 
chrY:1493832-1493963 5.46565 
chrY:1495874-1495912 5.84211 
chrY:1496010-1496032 5.63636 
chrY:1497215-1497234 5.63158 
chrY:1497539-1497557 6 
chrY:1497780-1497802 6 
chrY:1499664-1499826 5.42593 
chrY:1499846-1499874 5.25 
chrY:1499924-1500265 5.58065 
chrY:1500307-1500347 5.3 
chrY:1500388-1500413 5.68 
chrY:1500434-1500460 5.38462 
chrY:1500501-1500561 5.33333 
chrY:1502394-1502421 5.66667 
chrY:1503382-1503410 5.78571 
chrY:1503687-1503716 5.93103 
chrY:1504441-1504473 6 
chrY:1505234-1505258 5.70833 
chrY:1508729-1508773 5.54545 
chrY:1508970-1508992 5.90909 
chrY:1510158-1510182 5.45833 
chrY:1511440-1511454 6 
chrY:1511840-1511865 5.68 
chrY:1511883-1511973 5.48889 
chrY:1511987-1512369 5.69895 
chrY:1512411-1512651 5.65417 
chrY:1512666-1512714 5.52083 
chrY:1512734-1512856 5.34426 
chrY:1513101-1513114 6 
chrY:1513852-1513900 5.47917 
chrY:1515393-1515405 6 
chrY:1516155-1516182 5.40741 
chrY:1516195-1516219 5.54167 
chrY:1516234-1516273 5.48718 
chrY:1516323-1516353 5.93333 
chrY:1516415-1516457 5.66667 
chrY:1516469-1516511 5.61905 
chrY:1516523-1516565 5.61905 
chrY:1516577-1516602 5.8 
chrY:1516632-1516676 5.52273 
chrY:1516727-1516769 5.38095 
chrY:1516782-1516842 5.51667 
chrY:1516854-1516880 5.46154 
chrY:1516892-1516934 5.80952 
chrY:1516946-1516988 5.7381 
chrY:1517000-1517042 5.83333 
chrY:1517056-1517080 5.41667 
chrY:1517092-1517134 5.66667 
chrY:1517148-1517188 5.625 
chrY:1517200-1517230 5.66667 
chrY:1517254-1517333 5.48101 
chrY:1517342-1517387 5.57778 
chrY:1517419-1517444 5.6 
chrY:1517456-1517498 5.66667 
chrY:1517512-1517536 5.41667 
chrY:1517548-1517590 5.45238 
chrY:1517602-1517644 5.80952 
chrY:1517653-1517722 5.37681 
chrY:1517734-1517779 5.55556 
chrY:1518509-1518560 5.70588 
chrY:1518581-1518734 5.60131 
chrY:1518742-1518771 5.58621 
chrY:1518811-1518835 5.58333 
chrY:1518850-1518881 5.32258 
chrY:1518889-1519025 5.61029 
chrY:1521596-1521631 5.25714 
chrY:1522222-1522247 5.32 
chrY:1523762-1523803 5.7561 
chrY:1524784-1524812 5.57143 
chrY:1525179-1525191 6 
chrY:1525475-1525518 5.93023 
chrY:1525885-1525915 5.3 
chrY:1526599-1526865 5.51128 
chrY:1526878-1527687 5.42522 
chrY:1527698-1527781 5.3253 
chrY:1527847-1527894 5.48936 
chrY:1527936-1528428 5.42276 
chrY:1528453-1528553 5.41 
chrY:1528570-1528724 5.51299 
chrY:1528734-1529000 5.44361 
chrY:1529034-1529093 5.50847 
chrY:1529121-1529228 5.15888 
chrY:1529248-1529492 5.52869 
chrY:1530319-1530349 5.93333 
chrY:1530398-1530420 5.90909 
chrY:1530709-1531267 5.71147 
chrY:1531317-1531340 5.65217 
chrY:1531488-1531517 5.72414 
chrY:1534336-1534363 5.55556 
chrY:1535603-1535617 6 
chrY:1535626-1535666 5.525 
chrY:1535687-1535796 5.49541 
chrY:1537615-1538080 5.87742 
chrY:1538620-1538638 6 
chrY:1538794-1538822 5.64286 
chrY:1539095-1539115 5.8 
chrY:1539729-1539742 6 
chrY:1539893-1539913 5.6 
chrY:1540202-1540219 6 
chrY:1541243-1541418 5.50857 
chrY:1541448-1541474 5.61538 
chrY:1541520-1541640 5.34167 
chrY:1541654-1541709 5.30909 
chrY:1541726-1541905 5.41341 
chrY:1541922-1541958 5.77778 
chrY:1541998-1542051 5.69811 
chrY:1542062-1542135 5.9589 
chrY:1542170-1542246 5.28947 
chrY:1542254-1542294 5.8 
chrY:1542312-1542487 5.4 
chrY:1542515-1542689 5.37931 
chrY:1542697-1542737 5.775 
chrY:1542777-1542805 5.28571 
chrY:1542822-1542934 5.57143 
chrY:1542950-1542977 5.74074 
chrY:1543005-1543213 5.44231 
chrY:1543234-1543284 5.82 
chrY:1543315-1543521 5.5534 
chrY:1543549-1543708 5.38994 
chrY:1543771-1543816 5.68889 
chrY:1543892-1543961 5.62319 
chrY:1543999-1544024 5.92 
chrY:1544051-1544224 5.52601 
chrY:1545479-1545496 5.88235 
chrY:1546081-1546112 5.90323 
chrY:1546164-1546184 5.9 
chrY:1546234-1546329 5.17895 
chrY:1546438-1546474 5.47222 
chrY:1547142-1547166 6 
chrY:1547366-1547384 5.88889 
chrY:1549172-1549196 5.875 
chrY:1549708-1549734 5.46154 
chrY:1550398-1550533 5.7037 
chrY:1551043-1551078 5.8 
chrY:1552842-1552918 5.43421 
chrY:1552930-1552956 5.38462 
chrY:1553617-1553655 5.92105 
chrY:1553879-1553899 6 
chrY:1554449-1554472 5.43478 
chrY:1554503-1554566 5.4127 
chrY:1557002-1557020 5.83333 
chrY:1557626-1557657 6 
chrY:1557831-1557843 6 
chrY:1558366-1558379 6 
chrY:1559811-1559824 6 
chrY:1560451-1560476 5.64 
chrY:1560533-1560558 6 
chrY:1560603-1560628 5.64 
chrY:1560685-1560711 6 
chrY:1560763-1560801 6 
chrY:1561432-1561452 5.65 
chrY:1562172-1562374 5.85149 
chrY:1563761-1563785 5.58333 
chrY:1565295-1565309 6 
chrY:1565579-1565601 5.81818 
chrY:1566114-1566148 5.97059 
chrY:1566549-1566565 6 
chrY:1567298-1567326 5.89286 
chrY:1567623-1567656 5.33333 
chrY:1568030-1568069 5.97436 
chrY:1568544-1568576 5.625 
chrY:1568698-1568757 5.47458 
chrY:1569050-1569073 5.52174 
chrY:1570475-1570504 5.93103 
chrY:1571657-1571685 5.64286 
chrY:1574683-1574719 5.72222 
chrY:1574869-1574898 5.75862 
chrY:1575562-1575583 5.90476 
chrY:1577406-1577702 5.48986 
chrY:1577714-1577772 5.77586 
chrY:1577782-1577880 5.36735 
chrY:1577895-1578364 5.57143 
chrY:1578376-1578438 5.79032 
chrY:1578448-1578546 5.5 
chrY:1578561-1578669 5.75926 
chrY:1578689-1578840 5.65563 
chrY:1578851-1578895 5.70455 
chrY:1578919-1578967 5.58333 
chrY:1578977-1579030 5.26415 
chrY:1579042-1579084 5.30952 
chrY:1580072-1580096 5.95833 
chrY:1581439-1581453 6 
chrY:1581729-1581751 6 
chrY:1582412-1582440 5.64286 
chrY:1582747-1582778 5.6129 
chrY:1583190-1583815 5.7472 
chrY:1584108-1584129 5.80952 
chrY:1584254-1584278 5.83333 
chrY:1584913-1584936 5.73913 
chrY:1585093-1585116 5.91304 
chrY:1585147-1585176 5.27586 
chrY:1587002-1587027 5.92 
chrY:1587318-1587389 5.52113 
chrY:1588071-1588164 5.43011 
chrY:1588251-1588384 5.49624 
chrY:1588410-1588436 5.5 
chrY:1588456-1588490 5.23529 
chrY:1588808-1588859 5.78431 
chrY:1588921-1588965 5.75 
chrY:1589027-1589058 5.35484 
chrY:1589099-1589152 5.45283 
chrY:1589319-1589350 5.74194 
chrY:1589385-1589470 5.45882 
chrY:1589496-1589553 5.4386 
chrY:1589649-1589681 5.625 
chrY:1589766-1589815 5.32653 
chrY:1589841-1589885 5.54545 
chrY:1589917-1589941 5.91667 
chrY:1590263-1590293 5.43333 
chrY:1590639-1590656 5.76471 
chrY:1590813-1590857 5.81818 
chrY:1591971-1592035 5.67188 
chrY:1592249-1592284 5.22857 
chrY:1592566-1592585 5.94737 
chrY:1593191-1593839 5.72222 
chrY:1594512-1594606 5.41489 
chrY:1594614-1594681 5.49254 
chrY:1594713-1594834 5.46281 
chrY:1594864-1594916 5.38462 
chrY:1594934-1594981 5.57447 
chrY:1595045-1595100 5.69091 
chrY:1595108-1595134 5.46154 
chrY:1595167-1595188 5.71429 
chrY:1595206-1595238 5.65625 
chrY:1595286-1595330 5.59091 
chrY:1595361-1595470 5.40367 
chrY:1595510-1595557 5.51064 
chrY:1595573-1595668 5.43158 
chrY:1595756-1595797 5.73171 
chrY:1596102-1596282 5.32222 
chrY:1596290-1596395 5.3619 
chrY:1596420-1596635 5.35814 
chrY:1596662-1596723 5.52459 
chrY:1598549-1598610 5.45902 
chrY:1598952-1599137 5.72432 
chrY:1599162-1599234 5.55556 
chrY:1599252-1599294 5.52381 
chrY:1599307-1599400 5.44086 
chrY:1599423-1599456 5.60606 
chrY:1599489-1599659 5.31176 
chrY:1599682-1599716 5.29412 
chrY:1599729-1599749 5.6 
chrY:1599761-1599873 5.41964 
chrY:1599889-1599988 5.66667 
chrY:1601154-1601234 5.5 
chrY:1601244-1601431 5.39037 
chrY:1601895-1601942 5.80851 
chrY:1602226-1602856 5.50635 
chrY:1602869-1603184 5.54603 
chrY:1604077-1604093 6 
chrY:1604586-1604639 6 
chrY:1606396-1606421 5.6 
chrY:1607044-1607064 5.8 
chrY:1607642-1607656 6 
chrY:1607943-1607958 6 
chrY:1608477-1608512 5.71429 
chrY:1609712-1609737 6 
chrY:1611150-1611171 5.7619 
chrY:1611551-1611586 5.82857 
chrY:1611995-1612012 6 
chrY:1613876-1613895 6 
chrY:1614094-1614106 6 
chrY:1617130-1617149 5.89474 
chrY:1617734-1617770 5.66667 
chrY:1617804-1617822 5.72222 
chrY:1618900-1618923 5.82609 
chrY:1619887-1619905 5.72222 
chrY:1620683-1621234 5.47368 
chrY:1621246-1621404 5.66456 
chrY:1622269-1622293 5.54167 
chrY:1623317-1623357 5.95 
chrY:1624084-1624100 6 
chrY:1625065-1625088 5.91304 
chrY:1626128-1626152 5.70833 
chrY:1626189-1626210 6 
chrY:1626519-1627131 5.62092 
chrY:1627143-1627652 5.5776 
chrY:1628379-1628413 5.70588 
chrY:1629523-1629565 5.54762 
chrY:1629597-1629620 5.73913 
chrY:1629931-1629985 5.68519 
chrY:1630002-1630266 5.53409 
chrY:1630290-1630368 5.82051 
chrY:1630717-1630734 5.82353 
chrY:1631886-1632092 5.84466 
chrY:1632392-1632475 5.78313 
chrY:1632774-1632786 6 
chrY:1632908-1632920 6 
chrY:1633493-1633514 5.71429 
chrY:1634472-1634503 5.58065 
chrY:1635270-1635315 5.71111 
chrY:1635914-1635946 5.25 
chrY:1636061-1636101 5.525 
chrY:1636207-1636234 5.22222 
chrY:1636442-1636470 5.42857 
chrY:1636637-1636672 6 
chrY:1637153-1637182 5.96552 
chrY:1637335-1637460 5.784 
chrY:1638328-1638363 6 
chrY:1639101-1639113 6 
chrY:1639442-1639455 6 
chrY:1640310-1640326 6 
chrY:1641186-1641205 5.73684 
chrY:1642091-1642112 5.7619 
chrY:1642448-1642477 5.86207 
chrY:1643029-1643047 5.83333 
chrY:1643477-1643523 5.5 
chrY:1644160-1644239 5.43038 
chrY:1644262-1644284 5.72727 
chrY:1644373-1644397 5.75 
chrY:1644419-1644456 5.62162 
chrY:1644558-1644622 5.45312 
chrY:1644643-1644670 5.44444 
chrY:1644812-1644866 5.57407 
chrY:1644987-1645016 5.7931 
chrY:1645970-1646174 5.43627 
chrY:1646184-1646276 5.71739 
chrY:1646292-1646315 5.43478 
chrY:1646328-1646386 5.60345 
chrY:1646396-1646466 5.72857 
chrY:1646485-1646514 5.58621 
chrY:1646525-1646692 5.42515 
chrY:1646739-1646790 5.66667 
chrY:1646829-1646892 5.68254 
chrY:1646955-1646987 5.65625 
chrY:1647037-1647075 5.63158 
chrY:1647510-1647530 5.7 
chrY:1648315-1648333 5.77778 
chrY:1648385-1648401 5.875 
chrY:1648666-1648683 6 
chrY:1648805-1648823 5.77778 
chrY:1649149-1649178 5.82759 
chrY:1649303-1649327 5.70833 
chrY:1649450-1649474 5.70833 
chrY:1649741-1649765 5.70833 
chrY:1649893-1649907 6 
chrY:1650591-1650609 5.77778 
chrY:1650801-1650819 5.77778 
chrY:1651353-1651388 6 
chrY:1651501-1651517 6 
chrY:1651673-1651690 5.82353 
chrY:1652405-1652560 5.90323 
chrY:1652907-1652941 5.35294 
chrY:1653104-1653125 5.85714 
chrY:1653807-1653836 5.58621 
chrY:1654279-1654295 6 
chrY:1654446-1654466 5.95 
chrY:1654679-1654710 5.90323 
chrY:1654780-1654883 5.83495 
chrY:1655153-1655173 6 
chrY:1655396-1655425 5.58621 
chrY:1656498-1658166 5.71283 
chrY:1659025-1659037 6 
chrY:1659248-1659262 5.92857 
chrY:1659867-1659901 5.29412 
chrY:1660033-1660067 5.32353 
chrY:1663488-1663523 6 
chrY:1664144-1664162 6 
chrY:1664513-1664551 5.55263 
chrY:1664653-1664677 5.5 
chrY:1664759-1664828 5.23188 
chrY:1665119-1665140 5.85714 
chrY:1665315-1665337 5.90909 
chrY:1665371-1665401 5.46667 
chrY:1665465-1665495 5.46667 
chrY:1665512-1665542 5.46667 
chrY:1665559-1665589 5.46667 
chrY:1665652-1665675 5.78261 
chrY:1668094-1668131 5.24324 
chrY:1672957-1672974 6 
chrY:1673508-1673601 5.65591 
chrY:1674096-1674140 5.63636 
chrY:1674890-1674912 6 
chrY:1676007-1676025 6 
chrY:1678134-1678146 6 
chrY:1680776-1680806 5.83333 
chrY:1681178-1681201 5.6087 
chrY:1681587-1681605 5.77778 
chrY:1681845-1682148 5.72937 
chrY:1684694-1684728 5.5 
chrY:1686491-1686521 5.53333 
chrY:1687039-1687066 5.92593 
chrY:1688286-1688298 6 
chrY:1688442-1688477 6 
chrY:1688986-1689018 5.75 
chrY:1689059-1689077 6 
chrY:1689780-1689834 5.40741 
chrY:1690566-1690595 5.55172 
chrY:1691805-1691843 5.76316 
chrY:1691891-1691925 5.47059 
chrY:1693966-1694010 5.75 
chrY:1694386-1694527 5.57447 
chrY:1694847-1694867 5.8 
chrY:1695127-1695140 6 
chrY:1696500-1696565 6 
chrY:1697216-1697228 6 
chrY:1697469-1697498 5.62069 
chrY:1697546-1697596 5.52 
chrY:1697611-1697734 5.2439 
chrY:1697811-1698012 5.69652 
chrY:1699022-1699039 5.88235 
chrY:1699193-1699211 6 
chrY:1699748-1699816 5.52941 
chrY:1701745-1701770 5.48 
chrY:1702368-1702381 6 
chrY:1703546-1703570 5.375 
chrY:1704033-1704046 6 
chrY:1704448-1704463 6 
chrY:1704754-1704780 5.92308 
chrY:1713112-1713151 6 
chrY:1714032-1714047 6 
chrY:1714288-1714308 5.7 
chrY:1715463-1715565 5.63725 
chrY:1715851-1716073 5.56306 
chrY:1716190-1716217 5.51852 
chrY:1717249-1717269 5.65 
chrY:1718490-1718512 6 
chrY:1718895-1718923 5.64286 
chrY:1719385-1719409 6 
chrY:1720005-1720019 6 
chrY:1722291-1722313 5.86364 
chrY:1722458-1722499 6 
chrY:1723501-1723545 5.90909 
chrY:1723860-1723895 5.54286 
chrY:1725311-1725697 5.61658 
chrY:1726208-1726247 5.64103 
chrY:1727455-1727489 5.73529 
chrY:1727515-1727553 5.81579 
chrY:1728048-1728095 5.29787 
chrY:1728337-1728410 5.34247 
chrY:1728446-1728488 5.16667 
chrY:1728512-1728560 5.3125 
chrY:1728600-1728724 5.22581 
chrY:1728751-1728804 5.28302 
chrY:1729697-1729782 5.57647 
chrY:1730592-1730604 6 
chrY:1731550-1731590 5.55 
chrY:1731742-1731774 5.75 
chrY:1732083-1732234 5.44371 
chrY:1734073-1734089 5.9375 
chrY:1734137-1734153 6 
chrY:1734723-1734770 5.59574 
chrY:1736080-1736105 5.52 
chrY:1736417-1736444 5.66667 
chrY:1737402-1737440 6 
chrY:1737561-1737575 6 
chrY:1739046-1739076 5.63333 
chrY:1739513-1739533 6 
chrY:1741432-1741478 6 
chrY:1742220-1742273 5.81132 
chrY:1742899-1742930 5.74194 
chrY:1743081-1743099 5.77778 
chrY:1743635-1743665 5.36667 
chrY:1743760-1743784 5.625 
chrY:1744343-1744518 5.51429 
chrY:1745113-1745147 5.64706 
chrY:1745193-1745224 5.77419 
chrY:1745244-1745288 5.88636 
chrY:1745686-1745699 6 
chrY:1746339-1746354 6 
chrY:1746746-1746805 5.83051 
chrY:1748590-1748614 5.45833 
chrY:1749300-1749328 5.85714 
chrY:1750056-1750095 5.74359 
chrY:1750368-1751259 5.92705 
chrY:1755299-1755318 5.63158 
chrY:1755446-1755470 5.91667 
chrY:1756178-1756191 6 
chrY:1756472-1756486 6 
chrY:1757590-1757605 5.86667 
chrY:1758080-1758092 6 
chrY:1758381-1758400 6 
chrY:1758424-1758466 5.88095 
chrY:1758603-1758623 5.7 
chrY:1759309-1759329 5.85 
chrY:1759592-1759622 5.63333 
chrY:1759786-1759815 6 
chrY:1760954-1760983 5.34483 
chrY:1761726-1761742 6 
chrY:1763364-1763387 5.95652 
chrY:1764714-1764734 6 
chrY:1764811-1764826 6 
chrY:1769987-1770004 6 
chrY:1771969-1771991 5.63636 
chrY:1772082-1772130 5.39583 
chrY:1772298-1772354 5.30357 
chrY:1772364-1772398 5.38235 
chrY:1772643-1772678 5.34286 
chrY:1772801-1772820 5.63158 
chrY:1778739-1778863 5.78226 
chrY:1779316-1779371 5.30909 
chrY:1779398-1779424 5.42308 
chrY:1779491-1779621 5.21538 
chrY:1779892-1779912 5.75 
chrY:1780127-1780143 6 
chrY:1780552-1780591 5.92308 
chrY:1780875-1780976 5.68317 
chrY:1781167-1781194 6 
chrY:1781466-1781613 5.78912 
chrY:1782438-1782472 5.76471 
chrY:1782634-1782694 5.81667 
chrY:1784241-1784261 5.65 
chrY:1784415-1784437 6 
chrY:1785043-1785055 6 
chrY:1785341-1785488 5.32653 
chrY:1785532-1785627 5.37895 
chrY:1785756-1785789 5.21212 
chrY:1785819-1785861 5.61905 
chrY:1785881-1785922 5.68293 
chrY:1786786-1786807 6 
chrY:1787269-1787290 6 
chrY:1787632-1787666 5.70588 
chrY:1788734-1788970 5.75424 
chrY:1789591-1789612 5.85714 
chrY:1790548-1790570 5.63636 
chrY:1791734-1791766 5.71875 
chrY:1792266-1792279 6 
chrY:1792305-1792500 5.32308 
chrY:1792526-1792580 5.46296 
chrY:1792608-1792722 5.42105 
chrY:1792734-1792786 5.40385 
chrY:1792804-1792862 5.55172 
chrY:1792909-1793016 5.33645 
chrY:1793081-1793112 5.25806 
chrY:1793529-1793625 5.41667 
chrY:1793681-1793729 5.4375 
chrY:1793741-1793797 5.46429 
chrY:1793842-1793885 5.55814 
chrY:1793923-1793971 5.5 
chrY:1794022-1794046 5.58333 
chrY:1796920-1796945 6 
chrY:1797339-1797360 5.95238 
chrY:1800216-1800247 6 
chrY:1800335-1800365 5.6 
chrY:1800839-1800872 5.24242 
chrY:1801087-1801106 6 
chrY:1802650-1802664 6 
chrY:1803451-1803477 5.92308 
chrY:1803934-1804952 5.73084 
chrY:1805952-1805972 6 
chrY:1806317-1806371 5.96296 
chrY:1807630-1807649 6 
chrY:1808138-1808175 6 
chrY:1808794-1808819 6 
chrY:1809126-1809139 6 
chrY:1810578-1810601 5.95652 
chrY:1811569-1811593 5.875 
chrY:1811992-1812018 5.38462 
chrY:1815839-1815859 5.6 
chrY:1816365-1816377 6 
chrY:1818826-1818853 5.74074 
chrY:1820700-1820714 6 
chrY:1822921-1822951 5.33333 
chrY:1823104-1823134 5.5 
chrY:1825409-1825435 5.76923 
chrY:1825734-1825753 6 
chrY:1826394-1826407 6 
chrY:1827501-1827543 5.47619 
chrY:1827794-1827814 5.9 
chrY:1827968-1828003 5.65714 
chrY:1828605-1828647 5.47619 
chrY:1828922-1829128 5.87379 
chrY:1830443-1830470 6 
chrY:1830762-1830790 5.85714 
chrY:1831325-1831348 6 
chrY:1835047-1835093 5.56522 
chrY:1836756-1836771 6 
chrY:1836969-1836998 5.37931 
chrY:1837295-1837321 5.73077 
chrY:1837615-1837636 5.80952 
chrY:1838730-1838759 5.7931 
chrY:1839889-1839908 6 
chrY:1841625-1841646 5.66667 
chrY:1842028-1842278 5.952 
chrY:1843348-1843366 6 
chrY:1843968-1843990 6 
chrY:1844144-1844164 5.9 
chrY:1844332-1844353 5.7619 
chrY:1844681-1844705 5.95833 
chrY:1844863-1844877 6 
chrY:1845461-1845577 5.75862 
chrY:1849908-1849939 5.96774 
chrY:1850138-1850306 5.72024 
chrY:1851135-1851153 6 
chrY:1852369-1852421 5.61538 
chrY:1852582-1852644 5.29032 
chrY:1853346-1853375 5.7931 
chrY:1854037-1854066 5.58621 
chrY:1856168-1856205 5.37838 
chrY:1858162-1858197 5.74286 
chrY:1858489-1858558 5.82609 
chrY:1858620-1858828 5.39423 
chrY:1858861-1858893 5.5625 
chrY:1859616-1859636 6 
chrY:1862499-1862535 5.47222 
chrY:1862544-1862661 5.64103 
chrY:1862694-1862708 6 
chrY:1862771-1862821 5.84 
chrY:1862866-1862975 5.34862 
chrY:1862989-1863004 5.86667 
chrY:1863044-1863075 5.29032 
chrY:1863094-1863229 5.62963 
chrY:1863942-1864368 5.44601 
chrY:1864804-1865234 5.53953 
chrY:1865247-1865428 5.60221 
chrY:1867360-1867475 5.91304 
chrY:1867553-1867569 5.875 
chrY:1869282-1869301 6 
chrY:1869714-1869780 5.18182 
chrY:1869872-1869911 5.30769 
chrY:1869949-1869977 5.17857 
chrY:1870031-1870084 5.35849 
chrY:1870110-1870146 5.22222 
chrY:1870189-1870210 5.95238 
chrY:1870263-1870364 5.15842 
chrY:1870373-1870572 5.28643 
chrY:1870592-1870617 5.56 
chrY:1870681-1870717 5.83333 
chrY:1870759-1870793 5.5 
chrY:1870828-1870900 5.41667 
chrY:1871400-1871430 5.46667 
chrY:1871630-1871676 5.45652 
chrY:1871698-1871760 5.40323 
chrY:1871771-1871804 5.15152 
chrY:1871825-1871888 5.4127 
chrY:1871921-1871992 5.38028 
chrY:1872066-1872168 5.26471 
chrY:1872268-1872338 5.55714 
chrY:1872351-1872370 5.89474 
chrY:1872426-1872500 5.5 
chrY:1873908-1873925 5.76471 
chrY:1874119-1874145 6 
chrY:1875826-1875856 5.93333 
chrY:1876416-1876435 6 
chrY:1876832-1876892 5.35 
chrY:1876955-1877040 5.28235 
chrY:1877061-1877202 5.56028 
chrY:1877832-1877844 6 
chrY:1878300-1878351 5.35294 
chrY:1878387-1878484 5.46392 
chrY:1879456-1879471 5.86667 
chrY:1881600-1881633 5.51515 
chrY:1881916-1881954 5.65789 
chrY:1882245-1882277 5.59375 
chrY:1882564-1882611 5.48936 
chrY:1883509-1883523 5.92857 
chrY:1883534-1883555 5.80952 
chrY:1883764-1883786 5.81818 
chrY:1884032-1884057 6 
chrY:1884518-1884547 5.93103 
chrY:1884558-1884589 6 
chrY:1889601-1889625 6 
chrY:1889983-1890005 5.90909 
chrY:1896699-1896745 5.93478 
chrY:1898231-1898255 5.875 
chrY:1899167-1899179 6 
chrY:1899339-1899410 5.87324 
chrY:1899615-1899637 5.72727 
chrY:1900086-1900102 5.875 
chrY:1900886-1900905 5.84211 
chrY:1903295-1903714 5.76611 
chrY:1904374-1904391 6 
chrY:1908146-1908182 5.86111 
chrY:1908938-1908957 5.89474 
chrY:1909568-1909613 5.82222 
chrY:1909758-1909773 6 
chrY:1910453-1910467 6 
chrY:1910833-1910858 5.92 
chrY:1912335-1912388 5.26415 
chrY:1913210-1913227 5.88235 
chrY:1914004-1914018 6 
chrY:1914564-1914625 5.91803 
chrY:1915025-1915062 5.78378 
chrY:1917630-1917657 5.59259 
chrY:1918109-1918136 5.85185 
chrY:1918361-1918378 6 
chrY:1919027-1919055 5.42857 
chrY:1919209-1919234 5.52 
chrY:1919322-1919366 5.70455 
chrY:1920392-1920412 5.85 
chrY:1920797-1920838 5.70732 
chrY:1921374-1921392 5.77778 
chrY:1922372-1922837 5.73763 
chrY:1924353-1924387 5.82353 
chrY:1925394-1925416 5.63636 
chrY:1926045-1926069 6 
chrY:1926903-1926955 5.78846 
chrY:1927945-1927957 6 
chrY:1928480-1928508 5.57143 
chrY:1929189-1929211 5.77273 
chrY:1931504-1931625 5.81818 
chrY:1931639-1931665 5.80769 
chrY:1931686-1931734 5.72917 
chrY:1931750-1931786 5.83333 
chrY:1931796-1931831 5.65714 
chrY:1931846-1932034 5.82979 
chrY:1933557-1933583 6 
chrY:1934071-1934093 5.81818 
chrY:1935238-1935253 6 
chrY:1935907-1935934 5.77778 
chrY:1936785-1936815 5.93333 
chrY:1937750-1937792 5.64286 
chrY:1938444-1938456 6 
chrY:1939961-1939982 5.71429 
chrY:1940496-1940511 5.93333 
chrY:1941135-1941147 6 
chrY:1941570-1941592 5.68182 
chrY:1941752-1941766 6 
chrY:1942587-1942741 5.55195 
chrY:1942771-1942808 5.56757 
chrY:1942817-1942858 5.29268 
chrY:1942893-1942916 5.73913 
chrY:1942940-1942967 5.44444 
chrY:1943110-1943132 5.68182 
chrY:1943568-1943595 6 
chrY:1944294-1944320 5.92308 
chrY:1945103-1945148 5.31111 
chrY:1946976-1946988 6 
chrY:1947338-1947372 5.73529 
chrY:1947808-1947831 6 
chrY:1949066-1949080 6 
chrY:1949654-1950059 5.5679 
chrY:1950069-1950118 5.65306 
chrY:1950128-1950547 5.68019 
chrY:1950557-1950583 5.30769 
chrY:1951574-1951604 5.6 
chrY:1952081-1952111 5.63333 
chrY:1953570-1953596 5.42308 
chrY:1957734-1957756 5.77273 
chrY:1958598-1958642 5.72727 
chrY:1960234-1960271 5.62162 
chrY:1961428-1961498 5.85714 
chrY:1961637-1961757 5.725 
chrY:1962088-1962103 6 
chrY:1963130-1963166 5.83333 
chrY:1963188-1963234 5.17391 
chrY:1963247-1963629 5.58377 
chrY:1964401-1964454 5.50943 
chrY:1964463-1964485 6 
chrY:1964493-1964802 5.65696 
chrY:1967008-1967064 5.46429 
chrY:1969094-1969108 6 
chrY:1969636-1969649 6 
chrY:1970656-1970678 5.95455 
chrY:1970695-1970729 5.97059 
chrY:1973332-1973489 5.65605 
chrY:1973503-1973646 5.53846 
chrY:1973660-1973774 5.5614 
chrY:1973813-1973987 5.48851 
chrY:1974645-1974670 5.6 
chrY:1976122-1976136 6 
chrY:1977406-1977430 5.66667 
chrY:1978248-1978268 6 
chrY:1978893-1978985 5.58696 
chrY:1979008-1979054 5.21739 
chrY:1979072-1979731 5.50379 
chrY:1979734-1980303 5.4587 
chrY:1980315-1980658 5.44315 
chrY:1981739-1981773 5.61765 
chrY:1981858-1981903 5.6 
chrY:1982392-1982529 5.26277 
chrY:1982558-1982698 5.17143 
chrY:1982734-1982763 5.17241 
chrY:1983052-1983085 5.75758 
chrY:1983100-1983125 5.4 
chrY:1983142-1983219 5.2987 
chrY:1983234-1983295 5.40984 
chrY:1983305-1983335 5.3 
chrY:1984463-1984484 5.71429 
chrY:1984974-1984998 5.91667 
chrY:1986469-1986489 5.7 
chrY:1986664-1986694 5.3 
chrY:1987142-1987163 5.95238 
chrY:1987668-1987684 6 
chrY:1987826-1987889 5.71429 
chrY:1988710-1988749 6 
chrY:1989170-1989196 5.42308 
chrY:1990075-1990101 5.38462 
chrY:1990193-1990216 5.47826 
chrY:1991158-1991174 5.8125 
chrY:1991480-1991499 6 
chrY:1991862-1991899 5.78378 
chrY:1992703-1992718 6 
chrY:1992786-1992813 5.2963 
chrY:1993861-1993893 5.65625 
chrY:1994627-1994647 6 
chrY:1995750-1995768 6 
chrY:1996643-1996667 5.45833 
chrY:1997298-1997312 6 
chrY:1998029-1998048 5.68421 
chrY:1998215-1998229 6 
chrY:2000007-2000019 6 
chrY:2000817-2000835 6 
chrY:2001928-2001948 6 
chrY:2002584-2002598 6 
chrY:2002748-2002767 6 
chrY:2003711-2003840 5.86822 
chrY:2003887-2004022 5.63704 
chrY:2004033-2004067 5.58824 
chrY:2004113-2004145 5.3125 
chrY:2005446-2005458 6 
chrY:2006333-2006402 5.89855 
chrY:2009612-2009640 5.71429 
chrY:2009792-2009812 5.9 
chrY:2011396-2011426 6 
chrY:2012465-2012479 6 
chrY:2013036-2013050 6 
chrY:2014048-2014060 6 
chrY:2014376-2014407 5.93548 
chrY:2015375-2015431 5.48214 
chrY:2015453-2015962 5.59136 
chrY:2015971-2016011 5.475 
chrY:2016030-2016096 5.22727 
chrY:2016346-2016398 5.88462 
chrY:2016928-2016949 5.57143 
chrY:2016961-2017019 5.60345 
chrY:2017053-2017414 5.60388 
chrY:2017493-2017526 5.45455 
chrY:2069270-2069284 6 
chrY:2069941-2070045 5.71154 
chrY:2070573-2070738 5.81818 
chrY:2070821-2070837 5.875 
chrY:2070909-2070930 5.85714 
chrY:2073459-2073498 5.79487 
chrY:2073786-2073798 6 
chrY:2074592-2074696 5.82692 
chrY:2075244-2075262 5.77778 
chrY:2075288-2075330 6 
chrY:2076215-2076235 5.85 
chrY:2077108-2077135 5.2963 
chrY:2077529-2077558 5.37931 
chrY:2077709-2077773 5.64062 
chrY:2077988-2078026 5.63158 
chrY:2079258-2079341 5.77108 
chrY:2079567-2079591 5.41667 
chrY:2080025-2080045 5.6 
chrY:2080193-2080223 5.73333 
chrY:2080874-2081031 5.66242 
chrY:2081050-2082441 5.89432 
chrY:2082477-2082601 5.51613 
chrY:2085099-2085114 5.86667 
chrY:2092732-2092979 5.25911 
chrY:2092990-2093235 5.41633 
chrY:2093242-2093367 5.352 
chrY:2093386-2093431 5.22222 
chrY:2093449-2093496 5.38298 
chrY:2094835-2094858 5.86957 
chrY:2095125-2095156 5.32258 
chrY:2095366-2095444 5.32051 
chrY:2095538-2096565 5.78092 
chrY:2097667-2097716 5.46939 
chrY:2097888-2097920 5.15625 
chrY:2097941-2097989 5.14583 
chrY:2098120-2098151 5.25806 
chrY:2098251-2098300 5.36735 
chrY:2099408-2099504 5.38542 
chrY:2099518-2099615 5.21649 
chrY:2099626-2099721 5.41053 
chrY:2099753-2099802 5.2449 
chrY:2099817-2100075 5.31783 
chrY:2100105-2100195 5.45556 
chrY:2100611-2100642 5.87097 
chrY:2101095-2101122 5.85185 
chrY:2102418-2102466 5.75 
chrY:2102735-2102762 5.74074 
chrY:2103780-2103805 5.6 
chrY:2104156-2104181 5.88 
chrY:2105225-2105244 6 
chrY:2106616-2106636 5.65 
chrY:2106948-2106965 6 
chrY:2107632-2107656 6 
chrY:2107809-2107838 5.72414 
chrY:2108332-2108362 6 
chrY:2109222-2109238 5.8125 
chrY:2109950-2109978 5.35714 
chrY:2111519-2111537 6 
chrY:2111829-2111858 6 
chrY:2112724-2112765 5.78049 
chrY:2113833-2113851 5.83333 
chrY:2114001-2114043 5.80952 
chrY:2114661-2114823 5.74074 
chrY:2115696-2115713 6 
chrY:2116473-2116491 5.94444 
chrY:2116654-2116709 5.94545 
chrY:2117228-2117246 5.88889 
chrY:2117552-2117577 6 
chrY:2118202-2118217 6 
chrY:2122681-2122702 5.90476 
chrY:2122987-2123013 5.65385 
chrY:2123963-2123985 5.86364 
chrY:2124985-2125003 6 
chrY:2127313-2127500 5.80214 
chrY:2127838-2127858 5.7 
chrY:2128178-2128206 5.57143 
chrY:2128433-2128453 5.7 
chrY:2129255-2129267 6 
chrY:2131545-2131566 5.80952 
chrY:2132591-2132620 5.17241 
chrY:2137256-2137283 5.25926 
chrY:2137389-2137429 5.3 
chrY:2137551-2137587 5.69444 
chrY:2137931-2137957 5.46154 
chrY:2138906-2138945 5.69231 
chrY:2138958-2139020 5.90323 
chrY:2140169-2140203 5.70588 
chrY:2141234-2141283 5.59184 
chrY:2142073-2142087 6 
chrY:2142448-2142470 5.63636 
chrY:2142626-2142638 6 
chrY:2143384-2143396 6 
chrY:2143837-2143860 5.91304 
chrY:2143870-2143893 5.6087 
chrY:2144774-2144795 5.71429 
chrY:2144808-2144886 5.29487 
chrY:2144898-2144972 5.36486 
chrY:2145019-2145062 5.46512 
chrY:2145074-2145150 5.46053 
chrY:2145162-2145238 5.34211 
chrY:2145287-2145328 5.4878 
chrY:2145376-2145419 5.44186 
chrY:2145431-2145507 5.38158 
chrY:2145555-2145598 5.51163 
chrY:2145610-2145632 5.68182 
chrY:2145644-2145687 5.51163 
chrY:2145699-2145721 5.68182 
chrY:2145733-2145776 5.51163 
chrY:2145788-2145810 5.68182 
chrY:2145822-2145847 5.6 
chrY:2145877-2145899 5.68182 
chrY:2145911-2145954 5.51163 
chrY:2145966-2145988 5.68182 
chrY:2146000-2146025 5.6 
chrY:2146092-2146128 5.47222 
chrY:2146140-2146164 5.70833 
chrY:2146176-2146201 5.6 
chrY:2146231-2146253 5.68182 
chrY:2146265-2146290 5.6 
chrY:2146357-2146393 5.47222 
chrY:2146405-2146429 5.70833 
chrY:2146441-2146466 5.6 
chrY:2146496-2146518 5.68182 
chrY:2146530-2146555 5.6 
chrY:2146585-2146607 5.68182 
chrY:2146619-2146644 5.6 
chrY:2146674-2146696 5.68182 
chrY:2146708-2146733 5.6 
chrY:2146799-2146842 5.51163 
chrY:2146854-2146876 5.68182 
chrY:2146888-2146931 5.51163 
chrY:2146943-2146965 5.68182 
chrY:2146977-2147020 5.51163 
chrY:2147032-2147054 5.68182 
chrY:2147066-2147091 5.6 
chrY:2147121-2147143 5.68182 
chrY:2147155-2147198 5.51163 
chrY:2147210-2147232 5.68182 
chrY:2147244-2147287 5.51163 
chrY:2147299-2147321 5.68182 
chrY:2147333-2147358 5.6 
chrY:2147425-2147461 5.47222 
chrY:2147510-2147546 5.47222 
chrY:2147594-2147637 5.51163 
chrY:2147686-2147722 5.47222 
chrY:2147856-2147892 5.47222 
chrY:2147904-2147928 5.70833 
chrY:2147940-2147965 5.6 
chrY:2147995-2148017 5.68182 
chrY:2148029-2148054 5.6 
chrY:2148084-2148106 5.68182 
chrY:2148118-2148143 5.6 
chrY:2148173-2148195 5.68182 
chrY:2148207-2148232 5.6 
chrY:2148298-2148341 5.51163 
chrY:2148353-2148375 5.68182 
chrY:2148387-2148430 5.51163 
chrY:2148442-2148464 5.68182 
chrY:2148476-2148519 5.51163 
chrY:2148531-2148553 5.68182 
chrY:2148565-2148590 5.6 
chrY:2148620-2148642 5.68182 
chrY:2148654-2148697 5.51163 
chrY:2148709-2148731 5.68182 
chrY:2148738-2148786 5.4375 
chrY:2148798-2148820 5.68182 
chrY:2148832-2148857 5.6 
chrY:2148924-2148960 5.47222 
chrY:2149009-2149045 5.47222 
chrY:2149093-2149136 5.51163 
chrY:2149185-2149221 5.47222 
chrY:2149270-2149306 5.47222 
chrY:2149354-2149397 5.51163 
chrY:2149446-2149482 5.47222 
chrY:2149531-2149567 5.47222 
chrY:2149579-2149601 5.68182 
chrY:2149613-2149638 5.6 
chrY:2149668-2149690 5.68182 
chrY:2149702-2149727 5.6 
chrY:2149757-2149779 5.68182 
chrY:2149791-2149816 5.6 
chrY:2149846-2149910 5.46875 
chrY:2149977-2150013 5.47222 
chrY:2150025-2150049 5.70833 
chrY:2150061-2150086 5.6 
chrY:2150116-2150138 5.68182 
chrY:2150150-2150175 5.6 
chrY:2150238-2150264 5.57692 
chrY:2150331-2150367 5.52778 
chrY:2150415-2150509 5.47872 
chrY:2150544-2150590 5.26087 
chrY:2150613-2150940 5.66667 
chrY:2151781-2152157 5.6117 
chrY:2152174-2152234 5.78333 
chrY:2152242-2152470 5.47807 
chrY:2156189-2156229 5.55 
chrY:2156270-2156289 5.84211 
chrY:2158075-2158112 5.56757 
chrY:2159920-2159955 6 
chrY:2160613-2160626 5.92308 
chrY:2162071-2162126 5.61818 
chrY:2162208-2162238 5.36667 
chrY:2162705-2162738 5.39394 
chrY:2162758-2162905 5.35374 
chrY:2164377-2164418 5.43902 
chrY:2164520-2164557 5.7027 
chrY:2164571-2165092 5.51823 
chrY:2165779-2165812 5.57576 
chrY:2166642-2166678 6 
chrY:2167026-2167061 5.74286 
chrY:2170653-2170671 6 
chrY:2171703-2171730 5.7037 
chrY:2171738-2171998 5.72308 
chrY:2172022-2172203 5.74033 
chrY:2172212-2172238 6 
chrY:2172245-2172424 5.74302 
chrY:2174967-2174979 6 
chrY:2175805-2175848 5.76744 
chrY:2176420-2176464 5.63636 
chrY:2176807-2176909 5.5098 
chrY:2178569-2178627 5.68966 
chrY:2178705-2178738 5.63636 
chrY:2178786-2178821 5.37143 
chrY:2179102-2179156 5.46296 
chrY:2179167-2179223 5.53571 
chrY:2182189-2182556 5.79019 
chrY:2184595-2184617 5.5 
chrY:2185654-2185677 5.56522 
chrY:2186233-2186246 6 
chrY:2187246-2187288 5.7619 
chrY:2187583-2187596 6 
chrY:2188328-2188348 5.95 
chrY:2190959-2190978 5.89474 
chrY:2192098-2192110 6 
chrY:2192797-2192822 5.92 
chrY:2192977-2192996 5.89474 
chrY:2194844-2194863 5.89474 
chrY:2196120-2196156 5.33333 
chrY:2198114-2198277 5.57055 
chrY:2198558-2198870 5.53526 
chrY:2199467-2199500 5.78788 
chrY:2200380-2200393 6 
chrY:2203481-2203504 5.6087 
chrY:2204037-2204059 6 
chrY:2204628-2204653 5.96 
chrY:2204873-2204898 5.84 
chrY:2205511-2205536 6 
chrY:2206373-2206388 5.86667 
chrY:2208468-2208509 5.58537 
chrY:2209524-2209544 5.7 
chrY:2209692-2209716 5.625 
chrY:2209836-2209858 5.86364 
chrY:2212913-2212964 5.86275 
chrY:2213696-2213710 6 
chrY:2214686-2214703 5.82353 
chrY:2216724-2216755 5.87097 
chrY:2220852-2220882 5.26667 
chrY:2222503-2222516 6 
chrY:2223552-2223581 6 
chrY:2224107-2224119 6 
chrY:2225738-2225756 5.77778 
chrY:2226334-2226372 5.63158 
chrY:2227720-2227743 5.95652 
chrY:2229059-2229084 5.52 
chrY:2230335-2230353 5.94444 
chrY:2232541-2232577 5.30556 
chrY:2232586-2232651 5.15385 
chrY:2232670-2232758 5.42045 
chrY:2232770-2232787 5.82353 
chrY:2232821-2232849 5.46429 
chrY:2232891-2232951 5.45 
chrY:2233053-2233080 5.66667 
chrY:2234481-2234508 5.96296 
chrY:2235476-2235505 6 
chrY:2236982-2237011 5.7931 
chrY:2237522-2237550 5.71429 
chrY:2238631-2238644 6 
chrY:2239172-2239238 5.34848 
chrY:2239255-2239301 5.56522 
chrY:2239321-2239355 5.35294 
chrY:2239372-2239395 5.47826 
chrY:2239476-2239570 5.30851 
chrY:2239589-2239630 5.29268 
chrY:2239690-2239717 5.55556 
chrY:2239733-2239793 5.9 
chrY:2240631-2240661 5.46667 
chrY:2242779-2242808 5.58621 
chrY:2243640-2243684 5.72727 
chrY:2244668-2244689 5.61905 
chrY:2247636-2247655 6 
chrY:2248341-2248362 6 
chrY:2248875-2248920 5.91111 
chrY:2249663-2249696 5.48485 
chrY:2249838-2249856 6 
chrY:2250488-2250988 5.74 
chrY:2250995-2251057 5.67742 
chrY:2251077-2251143 5.80303 
chrY:2251155-2251264 5.52294 
chrY:2251278-2251306 5.85714 
chrY:2251323-2251465 5.5493 
chrY:2251481-2251602 5.38017 
chrY:2252946-2252999 5.54717 
chrY:2253144-2253212 5.82353 
chrY:2253230-2253269 5.87179 
chrY:2254197-2254278 5.7284 
chrY:2255945-2255960 6 
chrY:2257814-2257830 5.8125 
chrY:2258185-2258200 5.93333 
chrY:2260520-2260606 5.38372 
chrY:2260623-2260673 5.54 
chrY:2260693-2260717 5.375 
chrY:2260771-2260815 5.38636 
chrY:2260885-2260912 5.40741 
chrY:2260934-2260984 5.46 
chrY:2261006-2261041 5.51429 
chrY:2261136-2261163 5.37037 
chrY:2261273-2261301 5.42857 
chrY:2262909-2262935 5.76923 
chrY:2264179-2264209 5.73333 
chrY:2264401-2264431 5.9 
chrY:2265971-2265990 6 
chrY:2266349-2266385 5.22222 
chrY:2266711-2266723 6 
chrY:2267747-2267788 5.7561 
chrY:2268076-2268095 5.68421 
chrY:2269149-2269169 6 
chrY:2270924-2270940 6 
chrY:2271897-2271912 5.93333 
chrY:2274331-2274356 5.48 
chrY:2274454-2274490 5.86111 
chrY:2275976-2275996 5.8 
chrY:2276144-2276169 5.92 
chrY:2277751-2277784 6 
chrY:2279595-2279612 6 
chrY:2279773-2279801 5.92857 
chrY:2281234-2281259 5.92 
chrY:2283801-2283828 5.22222 
chrY:2287857-2287876 5.63158 
chrY:2288453-2288490 6 
chrY:2291452-2291477 5.64 
chrY:2293182-2293209 5.51852 
chrY:2294379-2294666 5.55749 
chrY:2294694-2294910 5.53241 
chrY:2295315-2295338 5.43478 
chrY:2296807-2296819 6 
chrY:2297347-2297375 5.78571 
chrY:2298887-2298911 5.41667 
chrY:2299062-2299076 5.92857 
chrY:2299365-2299388 5.65217 
chrY:2299794-2299816 5.5 
chrY:2300234-2300265 5.3871 
chrY:2304235-2304293 5.53448 
chrY:2304502-2304549 5.93617 
chrY:2305644-2305665 5.7619 
chrY:2305704-2305770 5.84848 
chrY:2306346-2306370 5.79167 
chrY:2307189-2307238 5.61224 
chrY:2307972-2307992 5.6 
chrY:2308235-2308254 6 
chrY:2308563-2308581 5.94444 
chrY:2310278-2310325 5.2766 
chrY:2310435-2310469 5.55882 
chrY:2310503-2310521 5.77778 
chrY:2312045-2312071 5.57692 
chrY:2312876-2312910 5.41176 
chrY:2314962-2314994 5.5625 
chrY:2316070-2316089 6 
chrY:2316554-2316656 5.43137 
chrY:2318191-2318208 6 
chrY:2319274-2319287 6 
chrY:2321922-2321994 5.375 
chrY:2323782-2323797 6 
chrY:2324654-2324667 6 
chrY:2327374-2327427 5.58491 
chrY:2327557-2327651 5.61702 
chrY:2328148-2328167 5.89474 
chrY:2330225-2330243 5.88889 
chrY:2331874-2331886 6 
chrY:2333848-2333874 5.65385 
chrY:2334479-2334497 6 
chrY:2335106-2335118 6 
chrY:2336003-2336016 6 
chrY:2338960-2338998 5.57895 
chrY:2339010-2339037 5.37037 
chrY:2340183-2340195 6 
chrY:2340811-2340825 6 
chrY:2342173-2342185 6 
chrY:2344439-2344467 5.89286 
chrY:2345044-2345065 5.85714 
chrY:2348557-2348569 6 
chrY:2348856-2348881 5.36 
chrY:2349053-2349136 5.49398 
chrY:2351127-2351139 6 
chrY:2351296-2351315 5.89474 
chrY:2351808-2351845 5.37838 
chrY:2353509-2353977 5.54915 
chrY:2354361-2354381 5.7 
chrY:2359107-2359123 6 
chrY:2361356-2361378 5.72727 
chrY:2361495-2361524 5.7931 
chrY:2361574-2361595 5.71429 
chrY:2362013-2362042 5.34483 
chrY:2362167-2362181 6 
chrY:2362301-2362321 5.65 
chrY:2362664-2362684 5.7 
chrY:2362999-2363034 5.6 
chrY:2363082-2363108 5.57692 
chrY:2363156-2363191 5.82857 
chrY:2363238-2363262 5.45833 
chrY:2363393-2363416 5.47826 
chrY:2363689-2363706 5.94118 
chrY:2364214-2364253 5.71795 
chrY:2364915-2364959 5.47727 
chrY:2366666-2366679 6 
chrY:2368069-2368081 6 
chrY:2368577-2368626 5.36735 
chrY:2368778-2368809 5.45161 
chrY:2368977-2369002 5.56 
chrY:2369045-2369084 5.30769 
chrY:2369255-2369303 5.25 
chrY:2369356-2369398 5.5 
chrY:2371242-2371280 6 
chrY:2373621-2373659 5.71053 
chrY:2375105-2375138 6 
chrY:2376738-2376764 5.65385 
chrY:2376782-2377034 5.68651 
chrY:2377472-2377489 6 
chrY:2378018-2378042 6 
chrY:2378337-2378362 5.8 
chrY:2378890-2378960 5.27143 
chrY:2378977-2379009 5.53125 
chrY:2379018-2379048 5.66667 
chrY:2379332-2379367 5.25714 
chrY:2379377-2379409 5.3125 
chrY:2380902-2380915 6 
chrY:2381565-2381582 6 
chrY:2382160-2382176 6 
chrY:2382302-2382328 5.46154 
chrY:2383002-2383021 5.94737 
chrY:2383558-2383595 5.83784 
chrY:2384521-2384561 5.8 
chrY:2384907-2384925 5.94444 
chrY:2385698-2385712 6 
chrY:2385792-2386038 5.72358 
chrY:2387738-2387996 5.75969 
chrY:2388008-2388614 5.88779 
chrY:2388627-2388720 5.75269 
chrY:2388744-2388787 5.88372 
chrY:2388802-2388830 5.64286 
chrY:2388839-2388876 5.78378 
chrY:2388884-2388966 5.62195 
chrY:2389272-2389297 5.4 
chrY:2390154-2390196 5.47619 
chrY:2390811-2390842 5.45161 
chrY:2391266-2391286 6 
chrY:2391638-2391659 5.95238 
chrY:2393016-2393049 5.9697 
chrY:2393784-2393898 5.44737 
chrY:2396016-2396047 5.67742 
chrY:2397432-2397459 6 
chrY:2398292-2398322 5.36667 
chrY:2398762-2398776 6 
chrY:2400399-2400419 5.7 
chrY:2400625-2400686 5.4918 
chrY:2400786-2400798 6 
chrY:2403214-2403238 5.5 
chrY:2403859-2403881 6 
chrY:2404942-2404975 5.78788 
chrY:2405395-2405408 6 
chrY:2406037-2406073 5.36111 
chrY:2406969-2406983 6 
chrY:2408886-2408904 5.83333 
chrY:2409060-2409093 6 
chrY:2409635-2409664 6 
chrY:2409843-2409895 5.55769 
chrY:2411043-2411084 6 
chrY:2411807-2411823 6 
chrY:2412238-2412265 5.55556 
chrY:2415769-2415819 5.88 
chrY:2416174-2416192 6 
chrY:2416259-2416282 5.86957 
chrY:2417450-2417475 5.52 
chrY:2417948-2417964 6 
chrY:2419347-2419361 6 
chrY:2419842-2419866 6 
chrY:2420565-2420582 5.82353 
chrY:2421348-2421365 5.94118 
chrY:2426444-2426594 5.78 
chrY:2428018-2428052 5.35294 
chrY:2428079-2428136 5.31579 
chrY:2428164-2428192 5.21429 
chrY:2428385-2428413 5.28571 
chrY:2429202-2429261 5.62712 
chrY:2430039-2430068 5.89655 
chrY:2430425-2430464 5.79487 
chrY:2431246-2431258 6 
chrY:2432163-2432187 5.79167 
chrY:2433139-2433157 6 
chrY:2433872-2433897 5.96 
chrY:2435673-2435692 5.73684 
chrY:2438312-2438337 5.56 
chrY:2438398-2438415 5.82353 
chrY:2438463-2438537 5.39189 
chrY:2438645-2438707 5.17742 
chrY:2439035-2439071 5.63889 
chrY:2439111-2439144 5.36364 
chrY:2439248-2439300 5.17308 
chrY:2439315-2439353 5.23684 
chrY:2439386-2439410 5.45833 
chrY:2439430-2439459 5.41379 
chrY:2439498-2439511 6 
chrY:2440903-2440925 5.59091 
chrY:2441901-2441915 6 
chrY:2442026-2442084 5.86207 
chrY:2443702-2443745 5.51163 
chrY:2444119-2444143 6 
chrY:2444317-2444338 5.61905 
chrY:2444733-2444747 6 
chrY:2448428-2448455 6 
chrY:2449234-2449286 5.80769 
chrY:2450807-2450826 5.89474 
chrY:2452202-2452244 5.7381 
chrY:2452346-2452369 5.56522 
chrY:2452471-2452485 6 
chrY:2452500-2452527 5.40741 
chrY:2452656-2452704 5.60417 
chrY:2452998-2453026 5.53571 
chrY:2454347-2454364 5.76471 
chrY:2454575-2454597 5.81818 
chrY:2456650-2456667 6 
chrY:2456978-2457013 5.71429 
chrY:2460080-2460110 5.7 
chrY:2460485-2460513 5.53571 
chrY:2461045-2461087 5.92857 
chrY:2461869-2461908 5.46154 
chrY:2462249-2462261 6 
chrY:2462428-2462493 5.24615 
chrY:2464046-2464084 5.86842 
chrY:2464947-2464970 5.69565 
chrY:2467530-2467542 6 
chrY:2469151-2469173 5.77273 
chrY:2469581-2469615 5.35294 
chrY:2470050-2470065 6 
chrY:2470869-2470890 5.90476 
chrY:2473351-2473374 5.91304 
chrY:2474090-2474114 5.875 
chrY:2474901-2474960 5.40678 
chrY:2474976-2475017 5.68293 
chrY:2475068-2475108 5.625 
chrY:2475159-2475204 5.44444 
chrY:2475234-2475397 5.26994 
chrY:2476141-2476162 5.71429 
chrY:2476274-2476302 5.92857 
chrY:2478101-2478132 5.51613 
chrY:2478288-2478734 5.52691 
chrY:2478738-2478837 5.47475 
chrY:2479269-2479298 6 
chrY:2481294-2481321 5.55556 
chrY:2482605-2482617 6 
chrY:2482723-2482743 5.7 
chrY:2483315-2483342 5.51852 
chrY:2485508-2485527 5.78947 
chrY:2486511-2486561 5.42 
chrY:2488119-2488151 5.8125 
chrY:2489361-2489388 6 
chrY:2491681-2491722 5.29268 
chrY:2492453-2492476 5.86957 
chrY:2492628-2492644 5.875 
chrY:2493415-2493434 5.68421 
chrY:2501757-2501927 5.38824 
chrY:2501955-2502008 5.67925 
chrY:2503098-2503117 5.84211 
chrY:2504738-2504755 5.94118 
chrY:2505095-2505129 5.35294 
chrY:2505177-2505238 5.42623 
chrY:2505275-2505368 5.39785 
chrY:2505402-2505447 5.33333 
chrY:2505535-2505573 5.13158 
chrY:2507710-2507738 5.35714 
chrY:2507761-2507985 5.3125 
chrY:2509280-2509295 6 
chrY:2509967-2509988 5.71429 
chrY:2511841-2511862 5.95238 
chrY:2513287-2513316 5.7931 
chrY:2517877-2517915 5.15789 
chrY:2517970-2518062 5.53261 
chrY:2518156-2518194 5.52632 
chrY:2518277-2518423 5.4726 
chrY:2518445-2518514 5.30435 
chrY:2519682-2519732 5.78 
chrY:2520815-2520851 5.58333 
chrY:2522428-2522449 5.80952 
chrY:2526928-2526947 5.94737 
chrY:2527167-2527218 5.84314 
chrY:2527238-2527879 5.84399 
chrY:2527893-2527924 5.6129 
chrY:2528533-2528563 5.73333 
chrY:2530073-2530090 6 
chrY:2531389-2531405 6 
chrY:2533201-2533253 6 
chrY:2533283-2533387 5.81731 
chrY:2534555-2534569 6 
chrY:2535308-2535324 6 
chrY:2537464-2537569 5.44762 
chrY:2537585-2537721 5.35294 
chrY:2537738-2537786 5.5 
chrY:2537964-2538004 5.5 
chrY:2538567-2538629 5.43548 
chrY:2540266-2540286 5.75 
chrY:2540922-2540950 5.17857 
chrY:2542323-2542343 5.95 
chrY:2543098-2543118 6 
chrY:2543619-2543647 6 
chrY:2544529-2544548 5.84211 
chrY:2544980-2545018 5.28947 
chrY:2547158-2547177 5.78947 
chrY:2547586-2547622 5.44444 
chrY:2548690-2548753 5.50794 
chrY:2548928-2549037 5.56881 
chrY:2549213-2549255 5.66667 
chrY:2549269-2549307 5.52632 
chrY:2549350-2549380 5.46667 
chrY:2551940-2551968 6 
chrY:2552357-2552385 5.39286 
chrY:2552396-2552428 5.75 
chrY:2552459-2552507 5.60417 
chrY:2552522-2552580 5.7069 
chrY:2552831-2552855 6 
chrY:2553183-2553209 5.92308 
chrY:2553511-2553546 5.97143 
chrY:2554081-2554168 5.67816 
chrY:2554549-2554569 5.7 
chrY:2554945-2554971 5.38462 
chrY:2555692-2555716 5.75 
chrY:2555843-2555872 5.24138 
chrY:2556422-2556434 6 
chrY:2557126-2557148 5.68182 
chrY:2557732-2557757 5.96 
chrY:2560264-2560300 5.83333 
chrY:2561163-2561198 5.74286 
chrY:2564388-2564401 5.92308 
chrY:2564431-2564447 5.875 
chrY:2565641-2565666 5.68 
chrY:2566206-2566243 5.78378 
chrY:2567134-2567224 5.61111 
chrY:2567508-2567523 6 
chrY:2568388-2568438 5.76 
chrY:2568486-2568621 5.47407 
chrY:2568663-2568719 5.55357 
chrY:2568770-2568984 5.41589 
chrY:2569003-2569083 5.35 
chrY:2569107-2569146 5.38462 
chrY:2569202-2569222 5.6 
chrY:2569233-2569322 5.46067 
chrY:2570354-2570373 5.63158 
chrY:2571646-2571692 6 
chrY:2572459-2572487 5.89286 
chrY:2574399-2574425 5.61538 
chrY:2574849-2574869 5.85 
chrY:2575370-2575392 5.95455 
chrY:2577224-2577249 5.44 
chrY:2577309-2577351 5.16667 
chrY:2577621-2577654 5.27273 
chrY:2577744-2577790 5.67391 
chrY:2578908-2578924 6 
chrY:2579246-2579490 5.52869 
chrY:2580935-2580974 5.35897 
chrY:2580985-2581101 5.32759 
chrY:2581116-2581132 5.875 
chrY:2581165-2581238 5.27397 
chrY:2581276-2581311 5.37143 
chrY:2583517-2583536 5.63158 
chrY:2584057-2584070 6 
chrY:2585978-2585994 6 
chrY:2586397-2586422 5.88 
chrY:2588661-2588678 6 
chrY:2590356-2590374 5.88889 
chrY:2591999-2592072 5.73973 
chrY:2593640-2593668 5.60714 
chrY:2595176-2595195 5.94737 
chrY:2596238-2596258 5.85 
chrY:2596875-2596890 6 
chrY:2598199-2598226 5.44444 
chrY:2598970-2599004 5.52941 
chrY:2599629-2599648 5.94737 
chrY:2600483-2600583 5.41 
chrY:2600634-2600729 5.64211 
chrY:2600742-2600871 5.34884 
chrY:2600907-2601016 5.59633 
chrY:2601075-2601207 5.35606 
chrY:2602219-2602360 5.38298 
chrY:2602647-2602761 5.54386 
chrY:2602772-2602882 5.36364 
chrY:2604242-2604270 5.96429 
chrY:2604901-2604936 6 
chrY:2605206-2605233 5.77778 
chrY:2605520-2605550 6 
chrY:2607339-2607377 5.39474 
chrY:2607960-2607981 6 
chrY:2608136-2608151 6 
chrY:2608581-2608607 5.34615 
chrY:2609659-2609687 5.57143 
chrY:2610060-2610073 6 
chrY:2610681-2610738 5.63158 
chrY:2613029-2613041 6 
chrY:2613476-2613496 6 
chrY:2615122-2615150 5.39286 
chrY:2617140-2617402 5.70229 
chrY:2618717-2618807 5.76667 
chrY:2624625-2624651 5.30769 
chrY:2625289-2625321 5.21875 
chrY:2626012-2626043 5.70968 
chrY:2626162-2626190 5.39286 
chrY:2626973-2627001 5.53571 
chrY:2627044-2627110 5.60606 
chrY:2627416-2627458 6 
chrY:2628620-2628632 6 
chrY:2628775-2628792 6 
chrY:2633082-2633101 6 
chrY:2633390-2633452 5.90323 
chrY:2633773-2633801 5.28571 
chrY:2634178-2634195 5.76471 
chrY:2634598-2634617 6 
chrY:2636808-2636842 5.52941 
chrY:2638871-2638895 5.625 
chrY:2639054-2639070 6 
chrY:2641097-2641171 5.39189 
chrY:2641189-2641238 5.34694 
chrY:2641264-2641291 5.55556 
chrY:2641313-2641374 5.44262 
chrY:2641386-2641447 5.39344 
chrY:2641458-2641933 5.82316 
chrY:2642349-2642368 5.68421 
chrY:2643673-2643694 5.61905 
chrY:2643996-2644033 5.94595 
chrY:2644886-2644899 6 
chrY:2645633-2645657 5.58333 
chrY:2645683-2645722 5.25641 
chrY:2646582-2646607 5.68 
chrY:2647371-2647384 6 
chrY:2647429-2647445 6 
chrY:2648223-2648251 5.96429 
chrY:2648450-2648475 5.52 
chrY:2649802-2649821 6 
chrY:2651861-2651897 5.97222 
chrY:2658252-2658280 5.71429 
chrY:2659380-2659406 5.69231 
chrY:2662271-2662294 5.69565 
chrY:2663670-2663711 5.68293 
chrY:2665141-2665155 6 
chrY:2665252-2665276 5.375 
chrY:2666435-2666470 5.68571 
chrY:2666777-2666801 5.79167 
chrY:2669091-2669145 5.83333 
chrY:2672238-2672257 5.63158 
chrY:2672721-2672744 5.56522 
chrY:2676647-2676666 5.84211 
chrY:2678997-2679023 5.69231 
chrY:2680682-2680700 5.72222 
chrY:2682317-2682330 6 
chrY:2682643-2682659 5.875 
chrY:2683150-2683172 5.86364 
chrY:2685619-2685659 5.95 
chrY:2686603-2686634 5.48387 
chrY:2688060-2688095 5.62857 
chrY:2688211-2688238 5.2963 
chrY:2688535-2688646 5.69369 
chrY:2689516-2689550 6 
chrY:2690497-2690539 5.2619 
chrY:2690622-2690643 5.95238 
chrY:2691624-2691694 5.77143 
chrY:2693472-2693494 5.95455 
chrY:2694434-2694452 6 
chrY:2695238-2695285 5.59574 
chrY:2695771-2695802 5.45161 
chrY:2696381-2696406 5.92 
chrY:2701472-2701493 6 
chrY:2702974-2702992 5.72222 
chrY:2703833-2703854 5.52381 
chrY:2704132-2704151 5.73684 
chrY:2704892-2704934 5.2381 
chrY:2706661-2706686 5.64 
chrY:2707563-2707580 5.82353 
chrY:2707975-2707988 6 
chrY:2708411-2708452 6 
chrY:2708601-2708627 5.76923 
chrY:2710294-2710321 5.74074 
chrY:2713169-2713190 5.71429 
chrY:2717311-2717345 5.5 
chrY:2718873-2718897 5.83333 
chrY:2723411-2723446 5.25714 
chrY:2723835-2723857 5.72727 
chrY:2724603-2724627 5.91667 
chrY:2726096-2726124 5.39286 
chrY:2726889-2726918 5.48276 
chrY:2727806-2727824 5.88889 
chrY:2729648-2729668 6 
chrY:2731671-2731702 5.22581 
chrY:2732416-2732435 5.63158 
chrY:2733910-2733934 6 
chrY:2738749-2738775 5.96154 
chrY:2741101-2741115 6 
chrY:2744046-2744078 5.40625 
chrY:2745863-2745886 6 
chrY:2746916-2746935 5.94737 
chrY:2747754-2747843 5.66292 
chrY:2748530-2748556 5.46154 
chrY:2748901-2748934 5.39394 
chrY:2751896-2751917 5.66667 
chrY:2752415-2752433 6 
chrY:2752725-2752738 6 
chrY:2754664-2754690 5.42308 
chrY:2755449-2755484 5.45714 
chrY:2756966-2756983 5.82353 
chrY:2757325-2757478 5.55556 
chrY:2758842-2759010 5.5119 
chrY:2759635-2759663 5.92857 
chrY:2761541-2761612 5.3662 
chrY:2762424-2762461 5.91892 
chrY:2762674-2762721 5.95745 
chrY:2763772-2763805 5.84848 
chrY:2766662-2766692 5.86667 
chrY:2767495-2767514 5.63158 
chrY:2769232-2769253 5.57143 
chrY:2771876-2771909 5.18182 
chrY:2772512-2772532 6 
chrY:2773691-2773705 6 
chrY:2774612-2774681 5.65217 
chrY:2776470-2776501 5.74194 
chrY:2777828-2777848 5.8 
chrY:2780235-2780254 5.68421 
chrY:2780632-2780655 6 
chrY:2783716-2783762 5.80435 
chrY:2785819-2785847 5.78571 
chrY:2785976-2785995 5.63158 
chrY:2786041-2786058 5.94118 
chrY:2792281-2792315 5.5 
chrY:2795542-2795578 5.75 
chrY:2796291-2796324 5.30303 
chrY:2796909-2796965 5.57143 
chrY:2797085-2797116 5.70968 
chrY:2797454-2797487 5.39394 
chrY:2798391-2798411 5.85 
chrY:2798710-2798725 6 
chrY:2799661-2799695 5.91176 
chrY:2800784-2800816 5.78125 
chrY:2805529-2805546 6 
chrY:2806195-2806226 6 
chrY:2807024-2807068 5.93182 
chrY:2808508-2808544 5.58333 
chrY:2809540-2809553 6 
chrY:2809705-2809719 6 
chrY:2809975-2809999 6 
chrY:2810351-2810384 5.72727 
chrY:2810434-2810456 5.63636 
chrY:2810611-2810631 6 
chrY:2811494-2811511 5.82353 
chrY:2812777-2812802 6 
chrY:2813502-2813520 6 
chrY:2814877-2814899 5.5 
chrY:2815530-2815563 5.75758 
chrY:2817709-2817734 6 
chrY:2817905-2817953 5.35417 
chrY:2819960-2819972 6 
chrY:2821377-2821389 6 
chrY:2822119-2822149 5.5 
chrY:2822738-2822786 5.875 
chrY:2823995-2824097 5.57843 
chrY:2827888-2827921 5.72727 
chrY:2828872-2828899 5.40741 
chrY:2833178-2833192 6 
chrY:2833345-2833370 6 
chrY:2834805-2834879 5.52703 
chrY:2836350-2836364 6 
chrY:2838911-2838956 5.33333 
chrY:2840099-2840114 6 
chrY:2841104-2841116 6 
chrY:2842206-2842238 5.96875 
chrY:2845221-2845272 5.76471 
chrY:2845821-2845861 5.7 
chrY:2849451-2849502 5.17647 
chrY:2850848-2850884 5.72222 
chrY:2851744-2851769 5.52 
chrY:2852900-2852927 5.85185 
chrY:2853130-2853150 6 
chrY:2855466-2855487 5.61905 
chrY:2856782-2856801 6 
chrY:2857584-2857602 5.94444 
chrY:2859956-2859998 5.54762 
chrY:2860458-2860471 6 
chrY:2861534-2861558 5.91667 
chrY:2862892-2862905 6 
chrY:2865840-2865864 5.79167 
chrY:2868112-2868140 6 
chrY:2870492-2870516 5.66667 
chrY:2874450-2874487 5.91892 
chrY:2882799-2882831 5.34375 
chrY:2887566-2887592 5.53846 
chrY:2888870-2888897 6 
chrY:2889544-2889585 5.19512 
chrY:2890778-2890809 5.54839 
chrY:2892542-2892555 6 
chrY:2899608-2899632 5.5 
chrY:2903227-2903412 5.74054 
chrY:2905842-2905867 5.92 
chrY:2909234-2909259 5.84 
chrY:2910163-2910179 6 
chrY:2914856-2915094 5.68908 
chrY:2915381-2915395 6 
chrY:2918528-2918549 5.61905 
chrY:2918997-2919026 5.27586 
chrY:2923054-2923067 6 
chrY:2924944-2924976 5.375 
chrY:2925699-2925723 5.375 
chrY:2930319-2930345 6 
chrY:2930849-2930864 6 
chrY:2931224-2931241 5.82353 
chrY:2931829-2931848 5.68421 
chrY:2933048-2933080 5.53125 
chrY:2933731-2933755 5.5 
chrY:2936085-2936097 6 
chrY:2938556-2938577 5.57143 
chrY:2939110-2939155 5.51111 
chrY:2940290-2940310 5.7 
chrY:2941872-2941963 5.83516 
chrY:2942686-2942704 6 
chrY:2942919-2942942 5.47826 
chrY:2946176-2946208 5.3125 
chrY:2946238-2946265 5.44444 
chrY:2948078-2948107 5.34483 
chrY:2948624-2948690 5.74242 
chrY:2950223-2950456 5.27039 
chrY:2954847-2954880 5.27273 
chrY:2955304-2955330 5.76923 
chrY:2955378-2955391 6 
chrY:2955546-2955638 5.63043 
chrY:2957302-2957333 5.87097 
chrY:2957525-2957556 5.12903 
chrY:2960062-2960099 5.75676 
chrY:2963278-2963311 5.51515 
chrY:2963453-2963488 5.57143 
chrY:2964416-2964435 5.89474 
chrY:2966122-2966148 5.34615 
chrY:2966764-2966776 6 
chrY:2967091-2967164 5.52055 
chrY:2969127-2969181 5.59259 
chrY:2970294-2970367 5.49315 
chrY:2970986-2971054 5.45588 
chrY:2976037-2976061 5.625 
chrY:2977219-2977254 5.71429 
chrY:2977483-2977503 6 
chrY:2979615-2979638 5.73913 
chrY:2980873-2980980 5.49533 
chrY:2982687-2982711 5.375 
chrY:2983365-2983381 5.875 
chrY:2983987-2984003 5.875 
chrY:2984706-2984978 5.5625 
chrY:2986937-2986971 5.23529 
chrY:2988082-2988110 5.21429 
chrY:2994192-2994213 5.57143 
chrY:2995218-2995241 5.6087 
chrY:2995859-2995871 6 
chrY:2996627-2996655 5.78571 
chrY:2998044-2998071 5.40741 
chrY:2998698-2998723 5.44 
chrY:3012407-3012434 5.22222 
chrY:3012728-3012803 5.92 
chrY:3015575-3015610 6 
chrY:3016434-3016447 6 
chrY:3021387-3021416 5.44828 
chrY:3023438-3023466 5.82143 
chrY:3027276-3027290 6 
chrY:3031609-3031654 5.35556 
chrY:3036323-3036340 5.76471 
chrY:3036487-3036510 5.65217 
chrY:3038422-3038448 5.5 
chrY:3039663-3039689 5.65385 
chrY:3039839-3039856 6 
chrY:3040714-3040735 5.57143 
chrY:3042631-3042653 5.59091 
chrY:3046753-3046766 6 
chrY:3050278-3050290 6 
chrY:3057143-3057158 6 
chrY:3058258-3058291 5.69697 
chrY:3058840-3058860 5.65 
chrY:3061655-3061677 5.59091 
chrY:3065142-3065170 5.67857 
chrY:3067389-3067426 5.21622 
chrY:3067507-3067533 5.92308 
chrY:3068702-3068738 5.86111 
chrY:3069210-3069223 6 
chrY:3071004-3071025 5.7619 
chrY:3073996-3074025 5.58621 
chrY:3076042-3076089 5.95745 
chrY:3076523-3076548 5.48 
chrY:3078991-3079021 5.66667 
chrY:3079561-3079574 6 
chrY:3081608-3081621 6 
chrY:3081812-3081840 6 
chrY:3082599-3082638 5.94872 
chrY:3082652-3082683 5.41935 
chrY:3086257-3086276 5.78947 
chrY:3086544-3086557 6 
chrY:3088634-3088655 5.80952 
chrY:3092839-3092865 5.92308 
chrY:3093153-3093180 6 
chrY:3093528-3093632 5.60577 
chrY:3093666-3093678 6 
chrY:3095043-3095065 5.63636 
chrY:3096854-3096879 5.92 
chrY:3102417-3102429 6 
chrY:3112590-3112622 5.6875 
chrY:3114518-3114537 5.84211 
chrY:3117637-3117666 5.41379 
chrY:3118238-3118266 5.35714 
chrY:3120525-3120562 5.45946 
chrY:3121233-3121259 6 
chrY:3127150-3127171 6 
chrY:3128625-3128640 6 
chrY:3130395-3130424 5.2069 
chrY:3131151-3131195 6 
chrY:3131457-3131534 5.92208 
chrY:3131927-3131957 5.46667 
chrY:3132754-3132790 5.63889 
chrY:3137382-3137429 5.89362 
chrY:3137440-3137467 5.55556 
chrY:3140372-3140392 6 
chrY:3145267-3145317 5.58 
chrY:3146672-3146715 5.90698 
chrY:3147033-3147059 5.76923 
chrY:3148312-3148329 5.82353 
chrY:3148420-3148433 6 
chrY:3152230-3152296 5.92424 
chrY:3158976-3158989 6 
chrY:3161564-3161587 5.65217 
chrY:3165126-3165157 5.74194 
chrY:3168967-3168983 5.8125 
chrY:3169929-3169983 5.2037 
chrY:3172451-3172475 5.75 
chrY:3173864-3173897 5.84848 
chrY:3174364-3174387 5.91304 
chrY:3179238-3179259 5.85714 
chrY:3181857-3181872 6 
chrY:3182267-3182293 5.38462 
chrY:3188264-3188290 5.76923 
chrY:3189703-3189720 5.82353 
chrY:3194255-3194288 5.66667 
chrY:3198610-3198633 5.73913 
chrY:3199114-3199136 5.68182 
chrY:3200040-3200066 5.5 
chrY:3200263-3200306 5.81395 
chrY:3201303-3201326 5.69565 
chrY:3201849-3201868 5.63158 
chrY:3204407-3204433 5.26923 
chrY:3205854-3205882 5.85714 
chrY:3210656-3210690 6 
chrY:3210988-3211014 5.46154 
chrY:3218112-3218142 5.3 
chrY:3219191-3219213 5.95455 
chrY:3224596-3224619 5.82609 
chrY:3228724-3228753 5.62069 
chrY:3229154-3229187 5.84848 
chrY:3229322-3229434 5.36607 
chrY:3229535-3229572 5.72973 
chrY:3231588-3231619 5.58065 
chrY:3232314-3232339 5.6 
chrY:3240355-3240369 6 
chrY:3240815-3240833 5.83333 
chrY:3243738-3243777 5.38462 
chrY:3246338-3246393 5.72727 
chrY:3247546-3247569 5.47826 
chrY:3249463-3249496 5.93939 
chrY:3250694-3250706 6 
chrY:3253118-3253187 5.94203 
chrY:3253829-3253863 6 
chrY:3254837-3254868 5.58065 
chrY:3257182-3257207 5.32 
chrY:3257335-3257353 6 
chrY:3257960-3257988 5.28571 
chrY:3259035-3259052 6 
chrY:3260238-3260264 5.57692 
chrY:3260488-3260523 5.17143 
chrY:3264726-3264750 5.91667 
chrY:3266444-3266481 5.45946 
chrY:3267670-3267721 5.5098 
chrY:3270924-3270949 6 
chrY:3272928-3272947 6 
chrY:3279680-3279732 6 
chrY:3280277-3280314 5.56757 
chrY:3284757-3284787 5.26667 
chrY:3285612-3285639 5.40741 
chrY:3286915-3286944 5.51724 
chrY:3290614-3290626 6 
chrY:3295853-3295909 5.44643 
chrY:3296888-3296908 6 
chrY:3301243-3301284 5.90244 
chrY:3301427-3301443 5.8125 
chrY:3301513-3301551 5.65789 
chrY:3302904-3302951 6 
chrY:3303371-3303400 5.48276 
chrY:3303466-3303493 5.40741 
chrY:3305420-3305441 5.57143 
chrY:3306195-3306272 5.66234 
chrY:3317592-3317636 5.88636 
chrY:3318502-3318532 5.9 
chrY:3319779-3319798 5.73684 
chrY:3321145-3321174 5.93103 
chrY:3322617-3322661 5.20455 
chrY:3322738-3322784 5.5 
chrY:3327885-3327939 5.37037 
chrY:3327982-3328135 5.39869 
chrY:3329130-3329156 5.38462 
chrY:3329255-3329267 6 
chrY:3331456-3331474 5.77778 
chrY:3331712-3331738 5.69231 
chrY:3332231-3332265 5.58824 
chrY:3338133-3338161 5.28571 
chrY:3340960-3340985 5.52 
chrY:3348698-3348716 5.94444 
chrY:3349229-3349246 6 
chrY:3350340-3350361 6 
chrY:3350514-3350563 5.32653 
chrY:3352285-3352314 5.58621 
chrY:3352982-3353015 5.42424 
chrY:3353489-3353502 5.92308 
chrY:3355962-3356026 5.57812 
chrY:3357194-3357227 5.33333 
chrY:3358529-3358542 6 
chrY:3361448-3361481 6 
chrY:3363160-3363178 5.88889 
chrY:3366855-3366885 5.86667 
chrY:3369317-3369347 5.66667 
chrY:3369384-3369409 5.48 
chrY:3370562-3370624 5.82258 
chrY:3373612-3373634 5.68182 
chrY:3374048-3374093 6 
chrY:3374847-3374865 6 
chrY:3379725-3379776 5.78431 
chrY:3381994-3382016 5.90909 
chrY:3387161-3387186 5.48 
chrY:3389524-3389548 5.625 
chrY:3389705-3389764 5.30508 
chrY:3389783-3389821 5.28947 
chrY:3391605-3391645 5.625 
chrY:3392174-3392195 5.66667 
chrY:3394321-3394353 5.875 
chrY:3403261-3403286 6 
chrY:3403444-3403487 6 
chrY:3403628-3403672 5.77273 
chrY:3407407-3407446 5.30769 
chrY:3408639-3408664 5.32 
chrY:3409425-3409462 5.56757 
chrY:3410225-3410242 5.94118 
chrY:3410549-3410582 5.66667 
chrY:3411690-3411715 6 
chrY:3411996-3412037 6 
chrY:3415147-3415161 6 
chrY:3416805-3416836 5.41935 
chrY:3418744-3418771 6 
chrY:3420418-3420448 5.8 
chrY:3423669-3423701 5.5625 
chrY:3427380-3427393 6 
chrY:3428687-3428738 5.86275 
chrY:3429940-3429957 5.82353 
chrY:3432848-3432931 5.61446 
chrY:3432939-3432989 5.74 
chrY:3433716-3433738 5.5 
chrY:3442826-3442840 6 
chrY:3443764-3443802 6 
chrY:3443955-3443994 5.84615 
chrY:3446077-3446112 5.48571 
chrY:3446607-3446641 5.94118 
chrY:3450485-3450509 5.70833 
chrY:3452448-3452461 6 
chrY:3454244-3454270 5.61538 
chrY:3463382-3463404 6 
chrY:3463851-3463864 6 
chrY:3464943-3464966 5.47826 
chrY:3467448-3467610 5.88889 
chrY:3468217-3468252 5.82857 
chrY:3468472-3468507 5.31429 
chrY:3472086-3472115 5.37931 
chrY:3473328-3473369 5.80488 
chrY:3474748-3474791 5.60465 
chrY:3477851-3477892 5.90244 
chrY:3478097-3478131 5.52941 
chrY:3478318-3478339 5.71429 
chrY:3480816-3480870 5.62963 
chrY:3481512-3481535 5.86957 
chrY:3482590-3482607 6 
chrY:3483637-3483662 6 
chrY:3483826-3483859 5.75758 
chrY:3485362-3485384 5.90909 
chrY:3488971-3489001 5.4 
chrY:3496141-3496154 6 
chrY:3499529-3499548 5.63158 
chrY:3500111-3500143 5.78125 
chrY:3500300-3500331 5.74194 
chrY:3500539-3500570 5.35484 
chrY:3500843-3500865 5.59091 
chrY:3501955-3501972 6 
chrY:3509668-3509682 6 
chrY:3511836-3511866 5.93333 
chrY:3516351-3516381 5.43333 
chrY:3517451-3517474 5.52174 
chrY:3519048-3519089 5.29268 
chrY:3522968-3522987 6 
chrY:3523166-3523238 5.40278 
chrY:3523255-3523293 5.21053 
chrY:3527396-3527418 5.54545 
chrY:3532330-3532357 5.74074 
chrY:3537843-3537855 6 
chrY:3538337-3538361 5.45833 
chrY:3544929-3544955 5.26923 
chrY:3545242-3545267 5.8 
chrY:3546270-3546293 5.52174 
chrY:3547786-3547813 5.2963 
chrY:3548670-3548682 6 
chrY:3549117-3549141 5.66667 
chrY:3550545-3550563 6 
chrY:3550574-3550593 6 
chrY:3556743-3556774 5.41935 
chrY:3557244-3557269 5.36 
chrY:3557363-3557384 6 
chrY:3557483-3557496 5.92308 
chrY:3558246-3558266 5.75 
chrY:3561500-3561520 6 
chrY:3563252-3563288 6 
chrY:3564268-3564285 5.88235 
chrY:3567059-3567096 5.67568 
chrY:3567569-3567587 5.94444 
chrY:3571752-3571792 6 
chrY:3579377-3579401 6 
chrY:3583049-3583069 6 
chrY:3584748-3584781 5.81818 
chrY:3587173-3587190 5.76471 
chrY:3587291-3587309 6 
chrY:3588094-3588138 6 
chrY:3591440-3591474 5.20588 
chrY:3591843-3591869 5.61538 
chrY:3592878-3592914 5.52778 
chrY:3595153-3595178 5.4 
chrY:3595326-3595342 5.8125 
chrY:3595786-3595836 5.52 
chrY:3600120-3600149 5.51724 
chrY:3603491-3603510 6 
chrY:3604621-3604652 6 
chrY:3605304-3605334 5.53333 
chrY:3606672-3606686 6 
chrY:3610837-3610861 5.41667 
chrY:3611336-3611349 6 
chrY:3612127-3612177 5.7 
chrY:3614738-3614755 5.82353 
chrY:3620244-3620258 6 
chrY:3620442-3620473 5.3871 
chrY:3622966-3622995 6 
chrY:3624144-3624180 5.27778 
chrY:3626663-3626701 5.15789 
chrY:3627624-3627775 5.81457 
chrY:3628360-3628391 5.51613 
chrY:3628709-3628738 5.72414 
chrY:3630056-3630085 5.31034 
chrY:3637944-3637956 6 
chrY:3640449-3640599 5.9 
chrY:3640634-3640738 5.80769 
chrY:3640774-3640891 5.71795 
chrY:3640927-3641171 5.79918 
chrY:3649563-3649610 5.31915 
chrY:3652796-3652817 5.57143 
chrY:3658342-3658361 6 
chrY:3662147-3662179 5.5625 
chrY:3662405-3662424 5.63158 
chrY:3662605-3663635 5.6699 
chrY:3664692-3664717 5.44 
chrY:3670561-3670582 5.7619 
chrY:3673908-3673934 5.30769 
chrY:3677564-3677593 5.72414 
chrY:3679658-3679702 6 
chrY:3679769-3679789 5.7 
chrY:3688778-3688804 5.57692 
chrY:3690323-3690348 5.56 
chrY:3702532-3702551 5.63158 
chrY:3702819-3702852 6 
chrY:3705141-3705177 5.38889 
chrY:3706747-3706871 5.59677 
chrY:3708063-3708087 5.5 
chrY:3709199-3709211 6 
chrY:3710032-3710074 5.38095 
chrY:3710430-3710457 5.25926 
chrY:3711087-3711107 5.9 
chrY:3717053-3717088 5.31429 
chrY:3717785-3717806 5.52381 
chrY:3720494-3720522 5.67857 
chrY:3726064-3726077 5.92308 
chrY:3728470-3728492 5.5 
chrY:3728569-3728619 6 
chrY:3732934-3732961 5.85185 
chrY:3737746-3737765 5.89474 
chrY:3745234-3745267 5.39394 
chrY:3746317-3746333 5.875 
chrY:3747051-3747094 5.13953 
chrY:3747130-3747161 5.48387 
chrY:3749661-3749711 5.46 
chrY:3752133-3752156 5.86957 
chrY:3755193-3755238 5.84444 
chrY:3759834-3759864 5.56667 
chrY:3761793-3761823 5.46667 
chrY:3762459-3762481 5.68182 
chrY:3763438-3763461 6 
chrY:3764903-3764943 5.4 
chrY:3766625-3766647 5.59091 
chrY:3768648-3768670 5.95455 
chrY:3769409-3769450 5.97561 
chrY:3772238-3772264 5.26923 
chrY:3774371-3774387 6 
chrY:3776653-3776690 5.91892 
chrY:3776718-3776744 6 
chrY:3784993-3785028 5.42857 
chrY:3787628-3787641 6 
chrY:3790801-3790916 5.87826 
chrY:3791023-3791045 5.63636 
chrY:3791636-3791700 5.5 
chrY:3792262-3792306 5.43182 
chrY:3795096-3795119 5.56522 
chrY:3796333-3796346 6 
chrY:3800075-3800122 5.87234 
chrY:3800881-3800905 5.54167 
chrY:3804596-3804639 5.86047 
chrY:3804732-3804756 6 
chrY:3809136-3809162 6 
chrY:3809523-3809556 6 
chrY:3810500-3810526 5.57692 
chrY:3811117-3811144 5.92593 
chrY:3811294-3811307 5.92308 
chrY:3811443-3811473 6 
chrY:3812083-3812112 5.24138 
chrY:3812700-3812745 5.55556 
chrY:3815320-3815337 5.76471 
chrY:3816965-3817004 5.82051 
chrY:3820874-3820896 5.72727 
chrY:3822962-3823009 6 
chrY:3823280-3823292 6 
chrY:3828580-3828610 5.36667 
chrY:3829266-3829305 5.35897 
chrY:3829866-3829900 5.38235 
chrY:3831063-3831080 6 
chrY:3832233-3832273 6 
chrY:3833738-3833772 5.41176 
chrY:3833953-3833975 5.63636 
chrY:3833996-3834025 5.2069 
chrY:3834286-3834319 5.48485 
chrY:3834674-3834707 5.81818 
chrY:3836692-3836715 5.86957 
chrY:3836905-3836947 5.16667 
chrY:3837722-3837750 5.71429 
chrY:3838601-3838627 6 
chrY:3845452-3845464 6 
chrY:3845724-3845764 5.65 
chrY:3848192-3848256 5.32812 
chrY:3851279-3851293 6 
chrY:3853806-3853872 5.30303 
chrY:3853993-3854016 5.56522 
chrY:3854456-3854477 6 
chrY:3856668-3856688 5.95 
chrY:3858195-3858221 5.42308 
chrY:3858968-3858992 5.5 
chrY:3873185-3873209 6 
chrY:3873886-3873901 6 
chrY:3876196-3876233 5.62162 
chrY:3876286-3876308 5.68182 
chrY:3876487-3876506 5.73684 
chrY:3876725-3876762 5.67568 
chrY:3881138-3881160 6 
chrY:3882210-3882238 5.92857 
chrY:3882272-3882295 5.73913 
chrY:3886866-3886893 5.37037 
chrY:3888950-3889004 5.66667 
chrY:3889814-3889849 5.28571 
chrY:3890078-3890224 5.41096 
chrY:3890238-3890386 5.18243 
chrY:3890415-3890480 5.26154 
chrY:3893362-3893387 5.36 
chrY:3895744-3895780 5.97222 
chrY:3896648-3896675 5.51852 
chrY:3897302-3897328 5.30769 
chrY:3900770-3900816 5.95652 
chrY:3901376-3902000 5.51442 
chrY:3902029-3902146 5.4188 
chrY:3902162-3902509 5.59366 
chrY:3902525-3902770 5.45306 
chrY:3902783-3902941 5.43038 
chrY:3908465-3908488 5.52174 
chrY:3909109-3909134 5.88 
chrY:3912211-3912242 5.96774 
chrY:3912786-3912839 5.26415 
chrY:3913250-3913298 5.75 
chrY:3914960-3914983 5.43478 
chrY:3915412-3915440 5.32143 
chrY:3916934-3916949 6 
chrY:3917061-3917089 5.71429 
chrY:3918089-3918114 5.96 
chrY:3920783-3920810 5.59259 
chrY:3921091-3921110 5.89474 
chrY:3922558-3922580 5.5 
chrY:3922594-3922616 5.5 
chrY:3923066-3923084 5.77778 
chrY:3925833-3925915 5.47561 
chrY:3929307-3929373 5.33333 
chrY:3930563-3930638 5.81333 
chrY:3930646-3930856 5.71905 
chrY:3932670-3932713 5.69767 
chrY:3933444-3933474 5.36667 
chrY:3934256-3934279 5.52174 
chrY:3938688-3938743 5.25455 
chrY:3941028-3941050 5.86364 
chrY:3944489-3944520 5.25806 
chrY:3947175-3947193 6 
chrY:3948754-3948776 5.63636 
chrY:3949406-3949421 6 
chrY:3949786-3949806 5.6 
chrY:3952340-3952375 6 
chrY:3955588-3955619 5.3871 
chrY:3956691-3956717 5.76923 
chrY:3957616-3957661 5.93333 
chrY:3960344-3960400 5.64286 
chrY:3960483-3960500 5.76471 
chrY:3961180-3961199 5.89474 
chrY:3963833-3963850 6 
chrY:3963922-3963952 5.96667 
chrY:3965464-3965489 6 
chrY:3965580-3965617 5.59459 
chrY:3970895-3970913 5.77778 
chrY:3970985-3970997 6 
chrY:3971067-3971089 5.63636 
chrY:3974256-3974283 5.44444 
chrY:3979816-3979858 5.52381 
chrY:3980831-3980849 5.88889 
chrY:3981581-3981598 5.94118 
chrY:3985159-3985188 5.62069 
chrY:3986137-3986186 5.97959 
chrY:3989128-3989152 5.625 
chrY:3989175-3989204 5.72414 
chrY:3990077-3990098 5.61905 
chrY:3990664-3990710 6 
chrY:3991945-3991982 5.89189 
chrY:3993463-3993483 5.65 
chrY:3994414-3994432 6 
chrY:3997018-3997042 6 
chrY:3999326-3999368 5.71429 
chrY:3999808-3999854 5.80435 
chrY:4000206-4000223 5.82353 
chrY:4001020-4001047 5.55556 
chrY:4005048-4005067 5.63158 
chrY:4011193-4011224 5.41935 
chrY:4015011-4015044 5.27273 
chrY:4017199-4017238 5.92308 
chrY:4017657-4017682 5.32 
chrY:4018432-4018460 5.17857 
chrY:4019672-4019691 5.73684 
chrY:4021899-4021940 5.95122 
chrY:4024835-4024858 5.95652 
chrY:4026247-4026266 5.78947 
chrY:4031513-4031525 6 
chrY:4031678-4031697 5.73684 
chrY:4032136-4032157 5.57143 
chrY:4037805-4037826 5.80952 
chrY:4038804-4038835 5.51613 
chrY:4040274-4040298 5.54167 
chrY:4040826-4040842 5.9375 
chrY:4043473-4043486 5.92308 
chrY:4046018-4046046 5.35714 
chrY:4046251-4046276 5.4 
chrY:4049568-4049611 5.27907 
chrY:4049911-4050069 5.41772 
chrY:4051548-4051569 5.80952 
chrY:4057332-4057375 5.53488 
chrY:4057964-4057998 5.67647 
chrY:4058424-4058460 5.30556 
chrY:4058550-4058563 6 
chrY:4060643-4060666 5.95652 
chrY:4062506-4062543 5.21622 
chrY:4065963-4065991 5.17857 
chrY:4066029-4066051 5.5 
chrY:4067369-4067412 6 
chrY:4067508-4067532 6 
chrY:4071991-4072049 5.72414 
chrY:4075840-4075876 6 
chrY:4076256-4076272 6 
chrY:4076671-4076692 5.71429 
chrY:4076721-4076743 5.72727 
chrY:4082767-4082800 5.57576 
chrY:4082814-4082887 5.39726 
chrY:4082900-4082934 5.67647 
chrY:4083299-4083320 5.52381 
chrY:4087118-4087131 6 
chrY:4088083-4088149 5.30303 
chrY:4089459-4089474 5.86667 
chrY:4094423-4094445 5.54545 
chrY:4095093-4095118 5.32 
chrY:4098096-4098126 5.63333 
chrY:4098639-4098657 5.88889 
chrY:4099585-4099604 5.68421 
chrY:4102591-4102621 5.16667 
chrY:4105262-4105280 6 
chrY:4108018-4108036 5.72222 
chrY:4111636-4111666 5.16667 
chrY:4112464-4112480 5.875 
chrY:4112748-4112795 5.34043 
chrY:4113116-4113137 5.61905 
chrY:4113775-4113803 5.21429 
chrY:4114443-4114485 5.90476 
chrY:4116697-4116719 5.95455 
chrY:4120195-4120233 6 
chrY:4120715-4120738 5.73913 
chrY:4121195-4121229 5.41176 
chrY:4122976-4123008 5.375 
chrY:4123328-4123378 5.8 
chrY:4123660-4123699 5.58974 
chrY:4123759-4123978 5.71689 
chrY:4127720-4127738 5.72222 
chrY:4129412-4129433 5.61905 
chrY:4129445-4129480 5.28571 
chrY:4131296-4131312 6 
chrY:4134484-4134497 6 
chrY:4136500-4136525 5.44 
chrY:4136641-4136711 5.8 
chrY:4142872-4142930 5.39655 
chrY:4151936-4151948 6 
chrY:4154566-4154601 5.17143 
chrY:4158596-4158609 6 
chrY:4158738-4158762 5.5 
chrY:4162642-4162664 5.68182 
chrY:4163012-4163058 5.91304 
chrY:4164326-4164364 5.76316 
chrY:4164385-4164400 5.86667 
chrY:4167657-4167679 5.86364 
chrY:4169587-4169605 5.94444 
chrY:4171507-4171552 5.48889 
chrY:4172411-4172438 5.40741 
chrY:4174954-4174988 5.88235 
chrY:4176049-4176073 5.45833 
chrY:4176214-4176246 5.3125 
chrY:4177137-4177173 6 
chrY:4178176-4178200 5.375 
chrY:4179020-4179032 6 
chrY:4185753-4185787 5.44118 
chrY:4185890-4185917 5.7037 
chrY:4190313-4190340 5.40741 
chrY:4192344-4192379 5.31429 
chrY:4193387-4193417 5.6 
chrY:4195678-4195706 5.28571 
chrY:4196990-4197048 5.25862 
chrY:4197313-4197350 5.2973 
chrY:4198434-4198455 5.57143 
chrY:4199787-4199816 5.48276 
chrY:4200055-4200073 6 
chrY:4200238-4200276 5.39474 
chrY:4207957-4207974 6 
chrY:4212890-4212919 5.75862 
chrY:4213852-4213892 5.7 
chrY:4216258-4216287 5.62069 
chrY:4218090-4218105 6 
chrY:4221231-4221245 6 
chrY:4222712-4222755 5.72093 
chrY:4233448-4233489 5.68293 
chrY:4235822-4235935 5.36283 
chrY:4236096-4236317 5.60633 
chrY:4236471-4236483 6 
chrY:4237295-4237320 5.96 
chrY:4240135-4240161 5.26923 
chrY:4241895-4241947 5.23077 
chrY:4248595-4248636 5.36585 
chrY:4250994-4251052 5.87931 
chrY:4252086-4252125 5.82051 
chrY:4252489-4252529 5.5 
chrY:4254874-4254906 5.40625 
chrY:4254961-4254990 5.51724 
chrY:4255022-4255046 5.54167 
chrY:4255087-4255183 5.25 
chrY:4255206-4255238 5.34375 
chrY:4261610-4261623 6 
chrY:4264573-4264608 5.48571 
chrY:4269771-4269790 6 
chrY:4270959-4271020 6 
chrY:4271446-4271474 5.53571 
chrY:4272982-4273014 5.75 
chrY:4275258-4275283 5.64 
chrY:4275437-4275451 6 
chrY:4276636-4276659 5.6087 
chrY:4277201-4277216 6 
chrY:4278768-4278790 5.68182 
chrY:4279728-4279762 5.76471 
chrY:4281530-4281563 5.42424 
chrY:4282342-4282368 5.34615 
chrY:4282550-4282600 5.7 
chrY:4287691-4287722 5.22581 
chrY:4288109-4288131 5.54545 
chrY:4300711-4300726 5.86667 
chrY:4302825-4302846 5.85714 
chrY:4307624-4307650 6 
chrY:4316324-4316351 5.77778 
chrY:4318220-4318233 6 
chrY:4318238-4318253 5.86667 
chrY:4318489-4318513 5.75 
chrY:4325846-4325880 5.85294 
chrY:4327455-4327473 5.88889 
chrY:4328753-4328805 5.96154 
chrY:4329114-4329145 5.93548 
chrY:4329729-4329758 5.68966 
chrY:4336493-4336527 5.52941 
chrY:4336555-4336569 6 
chrY:4336695-4336720 6 
chrY:4339059-4339084 5.44 
chrY:4342718-4342738 5.7 
chrY:4346563-4346587 5.95833 
chrY:4348327-4348351 6 
chrY:4348378-4348417 5.64103 
chrY:4351946-4351965 5.78947 
chrY:4358664-4358698 5.85294 
chrY:4360722-4360738 5.9375 
chrY:4362641-4362673 5.34375 
chrY:4366296-4366332 5.66667 
chrY:4368875-4368898 5.47826 
chrY:4370594-4370628 6 
chrY:4370667-4370694 5.2963 
chrY:4373592-4373615 5.86957 
chrY:4374533-4374567 5.58824 
chrY:4375405-4375434 5.65517 
chrY:4375753-4375775 5.59091 
chrY:4376142-4376163 6 
chrY:4377969-4377983 6 
chrY:4379742-4379765 5.6087 
chrY:4381152-4381179 5.77778 
chrY:4382449-4382479 5.9 
chrY:4384397-4384427 5.23333 
chrY:4386677-4386703 5.42308 
chrY:4386917-4386964 5.44681 
chrY:4389244-4389292 5.375 
chrY:4389404-4389420 6 
chrY:4391640-4391666 5.26923 
chrY:4391889-4391919 5.46667 
chrY:4392282-4392322 6 
chrY:4393157-4393192 5.71429 
chrY:4395511-4395528 5.76471 
chrY:4397029-4397062 5.60606 
chrY:4397802-4397822 5.95 
chrY:4402863-4402888 5.96 
chrY:4403520-4403557 5.51351 
chrY:4406278-4406310 5.65625 
chrY:4406807-4406830 6 
chrY:4407691-4407738 5.40426 
chrY:4408511-4408549 5.21053 
chrY:4408895-4408913 5.72222 
chrY:4412356-4412398 5.30952 
chrY:4412417-4412457 5.275 
chrY:4412542-4412564 5.54545 
chrY:4413444-4413463 6 
chrY:4413797-4413825 5.78571 
chrY:4414167-4414180 6 
chrY:4414488-4414531 5.62791 
chrY:4414671-4414692 5.85714 
chrY:4416276-4416294 5.72222 
chrY:4416867-4416879 6 
chrY:4417141-4417215 5.43243 
chrY:4417246-4417272 5.30769 
chrY:4418355-4418452 5.35052 
chrY:4418599-4418643 5.38636 
chrY:4423130-4423154 5.375 
chrY:4424363-4424391 5.85714 
chrY:4432585-4432653 5.64706 
chrY:4433776-4433802 5.88462 
chrY:4438086-4438116 5.4 
chrY:4438362-4438390 5.17857 
chrY:4439703-4439720 6 
chrY:4439911-4439960 6 
chrY:4440628-4440662 5.20588 
chrY:4442747-4442773 5.46154 
chrY:4443444-4443470 5.57692 
chrY:4446635-4446657 6 
chrY:4446935-4446958 5.91304 
chrY:4447029-4447059 5.8 
chrY:4447289-4447309 6 
chrY:4450447-4450473 5.57692 
chrY:4451184-4451209 5.36 
chrY:4453027-4453061 5.26471 
chrY:4455024-4455073 5.71429 
chrY:4456775-4456801 5.38462 
chrY:4458290-4458325 5.4 
chrY:4459965-4460005 5.7 
chrY:4460910-4460967 5.42105 
chrY:4465289-4465322 5.30303 
chrY:4466834-4466897 5.39683 
chrY:4468136-4468158 5.90909 
chrY:4468316-4468353 5.67568 
chrY:4471003-4471027 6 
chrY:4471399-4471425 5.57692 
chrY:4474248-4474285 5.54054 
chrY:4474579-4474601 5.81818 
chrY:4481028-4481083 5.16364 
chrY:4485715-4485742 6 
chrY:4485881-4485941 5.23333 
chrY:4487816-4487830 6 
chrY:4489134-4489161 5.33333 
chrY:4491825-4491850 5.8 
chrY:4492829-4492849 5.75 
chrY:4493490-4493519 5.27586 
chrY:4494023-4494043 5.85 
chrY:4494394-4494412 5.77778 
chrY:4495941-4495973 5.5 
chrY:4496580-4496597 6 
chrY:4497123-4497138 5.93333 
chrY:4497983-4498009 5.30769 
chrY:4498179-4498197 6 
chrY:4502203-4502225 5.59091 
chrY:4503181-4503208 5.85185 
chrY:4503310-4503354 6 
chrY:4505414-4505431 6 
chrY:4510336-4510376 5.675 
chrY:4511163-4511184 6 
chrY:4511971-4511990 5.78947 
chrY:4517604-4517625 5.52381 
chrY:4520846-4520867 5.52381 
chrY:4521406-4521460 5.53704 
chrY:4521612-4521652 5.8 
chrY:4522927-4522956 5.27586 
chrY:4524299-4524334 6 
chrY:4528133-4528168 5.17143 
chrY:4532738-4532769 5.74194 
chrY:4537586-4537602 6 
chrY:4539033-4539057 6 
chrY:4539205-4539227 5.72727 
chrY:4543082-4543114 5.28125 
chrY:4545124-4545158 5.70588 
chrY:4547353-4547376 5.47826 
chrY:4550440-4550461 5.57143 
chrY:4552889-4552918 5.68966 
chrY:4553935-4553976 5.26829 
chrY:4554042-4554087 5.82222 
chrY:4554108-4554132 5.625 
chrY:4554158-4554177 5.73684 
chrY:4554198-4554232 5.38235 
chrY:4554238-4554331 5.69892 
chrY:4555558-4555586 5.89286 
chrY:4555684-4555738 5.51852 
chrY:4557327-4557362 5.4 
chrY:4557860-4557891 5.25806 
chrY:4561277-4561319 5.42857 
chrY:4563721-4563738 6 
chrY:4566663-4566698 5.8 
chrY:4567310-4567336 5.80769 
chrY:4571059-4571101 5.85714 
chrY:4571254-4571278 6 
chrY:4571928-4571944 6 
chrY:4577093-4577121 5.96429 
chrY:4577818-4577834 5.875 
chrY:4578177-4578196 6 
chrY:4578431-4578454 5.43478 
chrY:4580577-4580605 5.42857 
chrY:4583025-4583047 6 
chrY:4583115-4583132 6 
chrY:4584081-4584095 6 
chrY:4585166-4585207 5.5122 
chrY:4591596-4591621 5.44 
chrY:4596194-4596207 5.92308 
chrY:4597283-4597317 5.32353 
chrY:4597585-4597615 5.3 
chrY:4597738-4597767 5.7931 
chrY:4599140-4599173 5.30303 
chrY:4600193-4600218 5.36 
chrY:4612738-4612760 5.81818 
chrY:4615235-4615248 6 
chrY:4621308-4621366 5.18966 
chrY:4627969-4628030 5.60656 
chrY:4628401-4628425 5.41667 
chrY:4630151-4630197 5.86957 
chrY:4630756-4630795 6 
chrY:4634558-4634581 6 
chrY:4634602-4634615 6 
chrY:4636092-4636127 5.88571 
chrY:4641029-4641066 5.2973 
chrY:4641575-4641595 5.6 
chrY:4641880-4641899 5.84211 
chrY:4643310-4643337 6 
chrY:4648521-4648548 5.37037 
chrY:4649657-4649693 5.75 
chrY:4650472-4650535 5.90476 
chrY:4654293-4654309 5.8125 
chrY:4654465-4654499 5.64706 
chrY:4654941-4654966 5.76 
chrY:4662970-4663005 5.48571 
chrY:4663084-4663111 5.48148 
chrY:4667724-4667761 5.32432 
chrY:4670285-4670311 5.57692 
chrY:4673469-4673497 5.78571 
chrY:4679571-4679594 6 
chrY:4681286-4681318 5.25 
chrY:4684337-4684353 5.8125 
chrY:4686573-4686597 5.91667 
chrY:4686813-4686839 5.53846 
chrY:4687747-4687782 5.68571 
chrY:4696562-4696587 5.4 
chrY:4698598-4698625 5.66667 
chrY:4701268-4701300 5.90625 
chrY:4702876-4702914 5.68421 
chrY:4707512-4707525 6 
chrY:4710421-4710443 5.54545 
chrY:4710586-4710616 5.43333 
chrY:4712842-4712863 5.71429 
chrY:4713604-4713646 5.21429 
chrY:4718108-4718145 5.51351 
chrY:4719864-4719891 5.22222 
chrY:4720463-4720488 5.44 
chrY:4722363-4722388 5.44 
chrY:4723268-4723288 5.6 
chrY:4725489-4725509 6 
chrY:4729076-4729104 5.78571 
chrY:4730539-4730566 5.40741 
chrY:4733278-4733338 5.8 
chrY:4734526-4734549 5.65217 
chrY:4740547-4740634 5.45977 
chrY:4742515-4742562 5.78723 
chrY:4745598-4745622 5.41667 
chrY:4746142-4746164 5.81818 
chrY:4746341-4746375 5.55882 
chrY:4752105-4752134 6 
chrY:4754066-4754091 5.32 
chrY:4754610-4754634 5.45833 
chrY:4757352-4757381 5.37931 
chrY:4757992-4758010 5.83333 
chrY:4762885-4762908 5.78261 
chrY:4763468-4763489 6 
chrY:4763655-4763668 6 
chrY:4763687-4763706 6 
chrY:4764721-4764738 5.76471 
chrY:4764743-4764849 5.61321 
chrY:4765839-4765867 5.35714 
chrY:4772791-4772819 5.32143 
chrY:4773467-4773501 6 
chrY:4776622-4776658 6 
chrY:4777999-4778024 5.44 
chrY:4778178-4778206 5.57143 
chrY:4781175-4781199 5.79167 
chrY:4784763-4784793 5.6 
chrY:4785063-4785092 5.48276 
chrY:4786222-4786244 5.59091 
chrY:4787833-4787885 5.13462 
chrY:4791238-4791300 5.67742 
chrY:4791326-4791378 5.13462 
chrY:4793038-4793071 5.12121 
chrY:4794846-4794871 5.88 
chrY:4799819-4799846 5.59259 
chrY:4801475-4801505 5.4 
chrY:4807249-4807267 6 
chrY:4807480-4807518 5.47368 
chrY:4809824-4809851 5.40741 
chrY:4813344-4813358 6 
chrY:4813408-4813437 5.44828 
chrY:4814165-4814201 5.61111 
chrY:4816154-4816191 5.83784 
chrY:4816943-4816962 5.78947 
chrY:4826088-4826110 5.59091 
chrY:4826400-4826447 5.91489 
chrY:4826499-4826531 5.8125 
chrY:4829329-4829359 5.36667 
chrY:4829422-4829459 5.86486 
chrY:4834245-4834263 6 
chrY:4838016-4838033 5.76471 
chrY:4838041-4838058 6 
chrY:4847430-4847457 5.74074 
chrY:4848342-4848399 5.84211 
chrY:4848469-4848487 5.88889 
chrY:4848574-4848598 6 
chrY:4849101-4849123 6 
chrY:4850738-4850772 5.32353 
chrY:4853204-4853224 5.7 
chrY:4855288-4855304 5.875 
chrY:4855814-4855843 6 
chrY:4857991-4858021 5.4 
chrY:4858723-4858757 5.29412 
chrY:4860071-4860100 5.55172 
chrY:4860350-4860381 5.45161 
chrY:4860518-4860553 5.4 
chrY:4861238-4861259 5.52381 
chrY:4862495-4862529 5.73529 
chrY:4863925-4863948 5.65217 
chrY:4864250-4864277 6 
chrY:4867541-4867593 5.76923 
chrY:4867812-4867831 5.63158 
chrY:4870600-4870634 5.67647 
chrY:4872091-4872116 5.36 
chrY:4872432-4872446 6 
chrY:4874257-4874285 5.53571 
chrY:4874338-4874368 5.36667 
chrY:4876238-4876263 5.32 
chrY:4876888-4876900 6 
chrY:4878246-4878275 6 
chrY:4880709-4880726 6 
chrY:4880883-4880904 5.57143 
chrY:4887612-4887636 6 
chrY:4889201-4889259 5.7931 
chrY:4889609-4889651 5.42857 
chrY:4890660-4890673 6 
chrY:4894843-4894872 5.48276 
chrY:4896925-4896963 5.47368 
chrY:4897963-4897978 6 
chrY:4899116-4899140 5.45833 
chrY:4903120-4903164 5.56818 
chrY:4903832-4903869 5.43243 
chrY:4908175-4908187 6 
chrY:4909105-4909161 5.71429 
chrY:4918881-4918924 5.4186 
chrY:4921051-4921086 5.31429 
chrY:4923691-4923722 5.35484 
chrY:4924164-4924189 5.32 
chrY:4924890-4924916 5.69231 
chrY:4928282-4928308 5.34615 
chrY:4929048-4929082 5.67647 
chrY:4932689-4932738 5.71429 
chrY:4932743-4932760 5.82353 
chrY:4933738-4933760 5.86364 
chrY:4936053-4936074 6 
chrY:4936518-4936533 6 
chrY:4936583-4936615 6 
chrY:4936903-4936922 6 
chrY:4937651-4937669 5.77778 
chrY:4940682-4940712 5.4 
chrY:4942408-4942425 5.76471 
chrY:4943289-4943323 5.17647 
chrY:4952018-4952074 5.32143 
chrY:4953193-4953238 5.17778 
chrY:4953820-4953848 6 
chrY:4957522-4957543 5.61905 
chrY:4962790-4962820 5.43333 
chrY:4964479-4964512 6 
chrY:4964729-4964758 6 
chrY:4964908-4964929 5.61905 
chrY:4965185-4965200 6 
chrY:4965847-4965866 5.78947 
chrY:4966191-4966215 5.66667 
chrY:4968315-4968335 6 
chrY:4968774-4968797 5.52174 
chrY:4972043-4972065 5.90909 
chrY:4972883-4972906 5.6087 
chrY:4973668-4973707 5.89744 
chrY:4976098-4976121 5.82609 
chrY:4976787-4976841 5.75926 
chrY:4978482-4978506 5.5 
chrY:4979020-4979041 5.7619 
chrY:4979136-4979157 5.7619 
chrY:4981758-4981779 6 
chrY:4981838-4981877 5.74359 
chrY:4982523-4982541 6 
chrY:4983174-4983197 6 
chrY:4983777-4983794 6 
chrY:4985868-4985914 5.5 
chrY:4985960-4986105 5.44138 
chrY:4993786-4993803 5.94118 
chrY:4994357-4994377 5.75 
chrY:4995211-4995257 5.52174 
chrY:4995720-4995748 5.35714 
chrY:4996889-4996909 5.7 
chrY:4997479-4997551 5.77778 
chrY:4998322-4998341 5.78947 
chrY:4998403-4998430 5.48148 
chrY:4999367-4999386 5.78947 
chrY:5001417-5001437 5.95 
chrY:5007689-5007706 6 
chrY:5017602-5017656 5.81481 
chrY:5022001-5022022 5.61905 
chrY:5022037-5022092 5.85455 
chrY:5022622-5022649 5.55556 
chrY:5022667-5022703 5.69444 
chrY:5024123-5024157 5.35294 
chrY:5024196-5024225 5.7931 
chrY:5028064-5028119 6 
chrY:5028183-5028215 5.46875 
chrY:5034267-5034302 5.31429 
chrY:5035558-5035598 6 
chrY:5036583-5036637 6 
chrY:5041261-5041293 5.84375 
chrY:5042141-5042210 5.85507 
chrY:5043402-5043421 5.89474 
chrY:5050155-5050183 5.5 
chrY:5052360-5052392 5.875 
chrY:5053111-5053134 6 
chrY:5058996-5059017 5.52381 
chrY:5059339-5059366 5.48148 
chrY:5059494-5059516 5.54545 
chrY:5059671-5059686 6 
chrY:5062473-5062511 5.86842 
chrY:5062923-5062959 5.33333 
chrY:5065867-5065887 5.7 
chrY:5066019-5066039 5.8 
chrY:5066184-5066201 6 
chrY:5067319-5067342 5.91304 
chrY:5073513-5073534 5.61905 
chrY:5073542-5073718 5.83523 
chrY:5074380-5074402 5.63636 
chrY:5078102-5078136 5.97059 
chrY:5078241-5078269 5.39286 
chrY:5081843-5081874 5.77419 
chrY:5083952-5083964 6 
chrY:5087825-5087854 5.72414 
chrY:5088451-5088473 6 
chrY:5088751-5088769 6 
chrY:5090526-5090550 5.5 
chrY:5094042-5094064 6 
chrY:5097348-5097369 6 
chrY:5098033-5098055 5.5 
chrY:5102277-5102298 6 
chrY:5105119-5105144 5.56 
chrY:5107612-5107628 5.8125 
chrY:5107646-5107678 5.625 
chrY:5110304-5110327 5.56522 
chrY:5111346-5111364 5.77778 
chrY:5113581-5113605 5.58333 
chrY:5117320-5117356 6 
chrY:5119704-5119729 5.56 
chrY:5122928-5122985 5.50877 
chrY:5123194-5123222 5.28571 
chrY:5126137-5126167 5.33333 
chrY:5126445-5126463 6 
chrY:5127599-5127630 5.22581 
chrY:5129624-5129655 5.77419 
chrY:5130492-5130516 5.875 
chrY:5132686-5132710 5.41667 
chrY:5135238-5135259 6 
chrY:5138547-5138559 6 
chrY:5141790-5141820 5.6 
chrY:5141910-5141939 5.31034 
chrY:5142382-5142401 5.89474 
chrY:5143688-5143714 5.53846 
chrY:5146192-5146206 6 
chrY:5147441-5147478 5.94595 
chrY:5149659-5149682 5.69565 
chrY:5150191-5150207 5.875 
chrY:5152897-5152919 5.5 
chrY:5154399-5154421 5.86364 
chrY:5155977-5156005 5.53571 
chrY:5156684-5156712 5.71429 
chrY:5157132-5157163 5.90323 
chrY:5157361-5157382 5.71429 
chrY:5170234-5170289 5.89091 
chrY:5170934-5170965 5.64516 
chrY:5174328-5174366 5.78947 
chrY:5176703-5176717 6 
chrY:5178062-5178077 6 
chrY:5178841-5178874 5.87879 
chrY:5179502-5179588 5.80233 
chrY:5179698-5179714 5.875 
chrY:5180542-5180656 5.79825 
chrY:5181593-5181609 6 
chrY:5186754-5186782 6 
chrY:5189030-5189069 5.84615 
chrY:5190003-5190015 6 
chrY:5191228-5191250 6 
chrY:5192552-5192579 5.25926 
chrY:5193041-5193070 5.24138 
chrY:5203779-5203798 6 
chrY:5204303-5204330 6 
chrY:5204641-5204682 5.46341 
chrY:5207368-5207403 6 
chrY:5209120-5209157 5.59459 
chrY:5211625-5211659 5.82353 
chrY:5212206-5212241 5.68571 
chrY:5213680-5213717 5.64865 
chrY:5214238-5214283 5.55556 
chrY:5214524-5214557 5.93939 
chrY:5215491-5215526 5.45714 
chrY:5215560-5215591 5.29032 
chrY:5218045-5218071 5.92308 
chrY:5218245-5218281 5.97222 
chrY:5218747-5218772 5.96 
chrY:5219231-5219279 5.77083 
chrY:5219336-5219377 5.85366 
chrY:5220159-5220175 6 
chrY:5221625-5221638 6 
chrY:5222610-5222644 5.85294 
chrY:5223927-5223960 5.60606 
chrY:5224926-5224940 6 
chrY:5225229-5225320 5.63736 
chrY:5225648-5225684 5.27778 
chrY:5227087-5227103 6 
chrY:5228363-5228398 5.82857 
chrY:5229589-5229616 6 
chrY:5231098-5231116 5.94444 
chrY:5231864-5231907 6 
chrY:5234756-5234778 5.81818 
chrY:5235405-5235431 6 
chrY:5235763-5235829 5.43939 
chrY:5235847-5235866 6 
chrY:5236321-5236346 5.88 
chrY:5238259-5238286 5.37037 
chrY:5239939-5239951 6 
chrY:5240052-5240066 6 
chrY:5240719-5241248 5.77505 
chrY:5241750-5241814 5.73438 
chrY:5242424-5242523 5.77778 
chrY:5244179-5244215 5.80556 
chrY:5245709-5245801 5.55435 
chrY:5246315-5246357 5.90476 
chrY:5248619-5248633 6 
chrY:5250791-5250821 5.36667 
chrY:5251246-5251259 6 
chrY:5251538-5251554 5.9375 
chrY:5252422-5252455 5.60606 
chrY:5253102-5253134 5.84375 
chrY:5253170-5253188 6 
chrY:5257093-5257120 5.2963 
chrY:5257515-5257547 5.46875 
chrY:5258951-5258982 5.16129 
chrY:5260410-5260425 6 
chrY:5261698-5261763 5.84615 
chrY:5263971-5264006 5.97143 
chrY:5265684-5265744 5.58333 
chrY:5267414-5267438 5.75 
chrY:5267536-5267553 6 
chrY:5268430-5268462 5.46875 
chrY:5268738-5268766 5.75 
chrY:5268799-5268811 6 
chrY:5269457-5269486 5.58621 
chrY:5270693-5270710 6 
chrY:5273118-5273141 5.6087 
chrY:5273212-5273232 5.95 
chrY:5273385-5273405 5.6 
chrY:5274184-5274221 5.7027 
chrY:5274550-5274578 5.46429 
chrY:5275954-5275976 6 
chrY:5276456-5276491 5.8 
chrY:5278071-5278102 5.80645 
chrY:5282610-5282625 6 
chrY:5282775-5282819 5.5 
chrY:5283113-5283140 5.2963 
chrY:5283964-5284007 5.97674 
chrY:5288706-5288738 5.125 
chrY:5288928-5288953 5.72 
chrY:5289090-5289124 6 
chrY:5292724-5292749 5.76 
chrY:5297680-5297697 5.94118 
chrY:5299597-5299617 5.8 
chrY:5300131-5300162 5.58065 
chrY:5302549-5302609 5.56667 
chrY:5303350-5303367 6 
chrY:5305710-5305741 5.80645 
chrY:5308778-5308833 5.92727 
chrY:5312298-5312316 5.88889 
chrY:5313437-5313526 5.96629 
chrY:5313536-5313603 5.46269 
chrY:5314906-5314943 5.89189 
chrY:5317975-5318000 5.6 
chrY:5318263-5318290 5.25926 
chrY:5318474-5318499 5.72 
chrY:5324446-5324473 5.55556 
chrY:5325007-5325044 5.2973 
chrY:5330667-5330686 6 
chrY:5338079-5338099 5.65 
chrY:5339731-5339746 5.86667 
chrY:5339788-5339801 5.92308 
chrY:5344471-5344514 5.81395 
chrY:5344538-5344569 5.48387 
chrY:5344958-5344983 5.6 
chrY:5346691-5346712 5.52381 
chrY:5346887-5346910 5.91304 
chrY:5349642-5349658 5.8125 
chrY:5350027-5350053 5.88462 
chrY:5350746-5350765 5.94737 
chrY:5354713-5354803 5.86667 
chrY:5355228-5355254 5.42308 
chrY:5355622-5355652 5.5 
chrY:5356355-5356375 6 
chrY:5360521-5360561 5.475 
chrY:5362566-5362601 5.82857 
chrY:5363087-5363127 5.775 
chrY:5367183-5367212 5.93103 
chrY:5368418-5368450 5.375 
chrY:5369586-5369608 5.68182 
chrY:5369657-5369671 6 
chrY:5371726-5371755 5.7931 
chrY:5378192-5378229 5.48649 
chrY:5381056-5381083 5.85185 
chrY:5382344-5382367 5.43478 
chrY:5384304-5384332 5.57143 
chrY:5384661-5384691 5.93333 
chrY:5387430-5387443 6 
chrY:5388261-5388274 6 
chrY:5389196-5389228 5.75 
chrY:5389892-5389922 5.66667 
chrY:5393179-5393407 5.6886 
chrY:5393970-5394004 5.88235 
chrY:5397253-5397279 5.42308 
chrY:5397658-5397685 5.22222 
chrY:5398998-5399029 5.48387 
chrY:5400446-5400494 5.64583 
chrY:5400691-5400717 5.53846 
chrY:5400848-5400886 5.47368 
chrY:5401451-5401476 5.44 
chrY:5403255-5403276 5.90476 
chrY:5403934-5403975 5.92683 
chrY:5404439-5404458 6 
chrY:5405300-5405312 6 
chrY:5408155-5408187 5.375 
chrY:5409722-5409796 5.94595 
chrY:5414274-5414314 5.325 
chrY:5415282-5415326 5.79545 
chrY:5416380-5416421 5.21951 
chrY:5416811-5416825 6 
chrY:5419113-5419143 5.66667 
chrY:5426364-5426402 6 
chrY:5426927-5426954 5.40741 
chrY:5430808-5430828 6 
chrY:5431869-5431896 5.37037 
chrY:5433963-5434028 5.69231 
chrY:5435672-5435738 5.28788 
chrY:5435749-5435820 5.53521 
chrY:5438875-5438914 5.30769 
chrY:5444329-5444351 5.63636 
chrY:5447971-5447991 5.8 
chrY:5448530-5448548 5.77778 
chrY:5453891-5453905 6 
chrY:5454138-5454160 5.5 
chrY:5454545-5454566 5.80952 
chrY:5454943-5455000 5.35088 
chrY:5455506-5455528 5.77273 
chrY:5456032-5456063 5.41935 
chrY:5462491-5462532 6 
chrY:5465284-5465452 5.57738 
chrY:5466345-5466358 6 
chrY:5466852-5466877 5.84 
chrY:5468173-5468194 6 
chrY:5469421-5469444 5.43478 
chrY:5470748-5470777 5.17241 
chrY:5470887-5470920 5.39394 
chrY:5471854-5472026 5.96512 
chrY:5472397-5472425 5.28571 
chrY:5474181-5474220 6 
chrY:5486154-5486177 6 
chrY:5486682-5486700 5.77778 
chrY:5486876-5486892 6 
chrY:5487049-5487102 5.73585 
chrY:5490106-5490132 6 
chrY:5491261-5491274 6 
chrY:5492352-5492394 6 
chrY:5492439-5492452 6 
chrY:5493367-5493405 5.26316 
chrY:5493421-5493450 5.93103 
chrY:5493864-5493882 6 
chrY:5495433-5495455 5.77273 
chrY:5498351-5498387 5.94444 
chrY:5502254-5502278 5.95833 
chrY:5502827-5502856 6 
chrY:5505962-5506010 6 
chrY:5507713-5507732 6 
chrY:5511065-5511089 5.41667 
chrY:5511738-5511768 5.5 
chrY:5512875-5512892 6 
chrY:5514675-5514706 5.6129 
chrY:5515538-5515559 5.95238 
chrY:5518842-5518867 5.44 
chrY:5523057-5523090 5.63636 
chrY:5523340-5523368 5.53571 
chrY:5523917-5523936 6 
chrY:5524628-5524640 6 
chrY:5525238-5525257 5.68421 
chrY:5525945-5525979 5.38235 
chrY:5529207-5529219 6 
chrY:5531782-5531819 5.2973 
chrY:5532636-5532656 5.75 
chrY:5534738-5534811 5.31507 
chrY:5534970-5535002 5.96875 
chrY:5535149-5535164 6 
chrY:5535434-5535452 5.88889 
chrY:5536448-5536473 5.36 
chrY:5537694-5537722 5.25 
chrY:5540254-5540269 6 
chrY:5540788-5540826 5.23684 
chrY:5546681-5546696 6 
chrY:5550280-5550314 6 
chrY:5555645-5555666 5.61905 
chrY:5557238-5557256 6 
chrY:5558572-5558607 5.25714 
chrY:5560108-5560124 6 
chrY:5562603-5562628 5.56 
chrY:5563117-5563174 5.57895 
chrY:5563317-5563362 5.37778 
chrY:5563402-5563425 5.52174 
chrY:5563572-5563597 5.36 
chrY:5570209-5570238 5.24138 
chrY:5571880-5571901 5.61905 
chrY:5572461-5572484 5.91304 
chrY:5574077-5574091 6 
chrY:5574190-5574210 5.7 
chrY:5575457-5575480 5.82609 
chrY:5575492-5575524 5.75 
chrY:5575703-5575735 5.5 
chrY:5576123-5576156 5.57576 
chrY:5580008-5580038 5.23333 
chrY:5588486-5588500 6 
chrY:5590309-5590338 5.51724 
chrY:5591060-5591093 5.51515 
chrY:5591514-5591538 5.75 
chrY:5592563-5592577 6 
chrY:5599289-5599309 5.6 
chrY:5600590-5600628 5.84211 
chrY:5601373-5601401 5.67857 
chrY:5603609-5603641 5.34375 
chrY:5608165-5608208 5.60465 
chrY:5612947-5612969 5.72727 
chrY:5612977-5613064 5.65517 
chrY:5613109-5613232 5.53659 
chrY:5620043-5620056 6 
chrY:5620211-5620238 6 
chrY:5621155-5621182 5.2963 
chrY:5621263-5621314 5.43137 
chrY:5622647-5622671 6 
chrY:5625759-5625786 5.59259 
chrY:5627425-5627454 5.34483 
chrY:5635230-5635263 6 
chrY:5637069-5637096 5.40741 
chrY:5641626-5641644 6 
chrY:5642757-5642786 5.31034 
chrY:5643063-5643091 5.46429 
chrY:5644765-5644822 5.33333 
chrY:5647059-5647075 6 
chrY:5647969-5647999 5.8 
chrY:5650581-5650625 5.86364 
chrY:5652118-5652155 5.7027 
chrY:5653924-5653939 6 
chrY:5654694-5654716 5.5 
chrY:5658609-5658631 6 
chrY:5659683-5659759 5.89474 
chrY:5663192-5663223 5.6129 
chrY:5665762-5665787 5.4 
chrY:5666455-5666475 5.75 
chrY:5666756-5666787 6 
chrY:5672165-5672192 5.22222 
chrY:5682773-5682791 5.83333 
chrY:5683638-5683651 6 
chrY:5687087-5687112 5.52 
chrY:5687875-5687935 5.81667 
chrY:5689695-5689747 5.86538 
chrY:5691449-5691475 5.92308 
chrY:5702620-5702652 5.9375 
chrY:5706378-5706396 5.77778 
chrY:5706555-5706576 5.66667 
chrY:5718670-5718696 5.34615 
chrY:5720734-5720780 5.32609 
chrY:5720863-5720931 5.60294 
chrY:5721406-5721433 5.2963 
chrY:5723003-5723016 6 
chrY:5728593-5728613 5.75 
chrY:5728904-5728947 5.7907 
chrY:5736919-5736976 5.33333 
chrY:5738259-5738291 5.21875 
chrY:5739048-5739067 5.78947 
chrY:5740474-5740501 5.40741 
chrY:5742776-5742827 5.52941 
chrY:5742844-5742866 5.63636 
chrY:5742909-5742932 5.47826 
chrY:5746786-5746813 5.77778 
chrY:5756864-5756945 5.49383 
chrY:5757308-5757329 5.80952 
chrY:5761290-5761311 5.57143 
chrY:5761761-5761776 6 
chrY:5766563-5766582 5.84211 
chrY:5769175-5769187 6 
chrY:5770338-5770358 6 
chrY:5772886-5772914 5.82143 
chrY:5773406-5773434 5.39286 
chrY:5775263-5775288 5.72 
chrY:5776555-5776590 6 
chrY:5780028-5780041 6 
chrY:5780654-5780809 5.62581 
chrY:5780832-5780849 5.82353 
chrY:5781197-5781252 5.70909 
chrY:5781292-5781310 5.72222 
chrY:5781993-5782010 5.94118 
chrY:5782192-5782224 5.28125 
chrY:5784062-5784078 6 
chrY:5784590-5784621 5.74194 
chrY:5785654-5785687 5.87879 
chrY:5785701-5785731 5.7 
chrY:5786157-5786189 5.84375 
chrY:5786608-5786623 6 
chrY:5788968-5788994 5.57692 
chrY:5789082-5789113 5.35484 
chrY:5789665-5789693 5.5 
chrY:5795192-5795208 5.875 
chrY:5795860-5795873 6 
chrY:5795978-5796002 6 
chrY:5797434-5797471 6 
chrY:5797964-5797996 5.9375 
chrY:5798238-5798259 5.85714 
chrY:5800102-5800147 5.48889 
chrY:5808470-5808491 5.71429 
chrY:5814461-5814501 5.475 
chrY:5815594-5815611 6 
chrY:5818127-5818182 5.89091 
chrY:5824050-5824065 6 
chrY:5828723-5828756 6 
chrY:5828929-5829039 5.6 
chrY:5830077-5830109 5.21875 
chrY:5833626-5833641 5.86667 
chrY:5836266-5836291 5.76 
chrY:5837421-5837436 5.86667 
chrY:5838571-5838585 6 
chrY:5839615-5839653 5.28947 
chrY:5843655-5843670 6 
chrY:5846180-5846214 6 
chrY:5851046-5851071 5.32 
chrY:5852358-5852370 6 
chrY:5854061-5854082 5.85714 
chrY:5854192-5854229 5.67568 
chrY:5855081-5855114 5.48485 
chrY:5860153-5860185 5.28125 
chrY:5864556-5864591 5.62857 
chrY:5865217-5865229 6 
chrY:5865616-5865659 5.2093 
chrY:5866316-5866343 5.48148 
chrY:5868119-5868140 5.95238 
chrY:5869966-5869988 5.72727 
chrY:5871689-5871713 5.70833 
chrY:5871809-5871828 5.68421 
chrY:5872243-5872279 5.91667 
chrY:5872738-5872768 5.5 
chrY:5875276-5875299 5.47826 
chrY:5878674-5878687 6 
chrY:5880018-5880042 5.58333 
chrY:5885123-5885135 6 
chrY:5886027-5886064 5.89189 
chrY:5886175-5886189 6 
chrY:5887228-5887241 6 
chrY:5889104-5889139 5.37143 
chrY:5889813-5889850 5.32432 
chrY:5894524-5894556 5.28125 
chrY:5894958-5895156 5.42424 
chrY:5895582-5895602 6 
chrY:5899264-5899291 5.7037 
chrY:5903991-5904014 5.82609 
chrY:5904031-5904053 6 
chrY:5905890-5905912 6 
chrY:5906856-5906888 5.875 
chrY:5911251-5911278 5.55556 
chrY:5911671-5911730 5.27119 
chrY:5915769-5915796 5.2963 
chrY:5916313-5916342 5.17241 
chrY:5916835-5916853 6 
chrY:5924687-5924719 5.65625 
chrY:5927079-5927104 5.44 
chrY:5927965-5927989 5.45833 
chrY:5928565-5928590 5.36 
chrY:5930974-5931002 5.39286 
chrY:5931916-5931943 6 
chrY:5933233-5933246 6 
chrY:5936132-5936197 5.87692 
chrY:5937208-5937274 5.93939 
chrY:5937315-5937331 5.8125 
chrY:5937632-5937686 5.85185 
chrY:5944285-5944307 6 
chrY:5945019-5945038 5.78947 
chrY:5945442-5945487 5.86667 
chrY:5947295-5947320 5.68 
chrY:5949052-5949080 6 
chrY:5949371-5949406 5.77143 
chrY:5949616-5949660 5.63636 
chrY:5953510-5953548 5.60526 
chrY:5953598-5953612 5.92857 
chrY:5954023-5954049 5.26923 
chrY:5957075-5957109 5.88235 
chrY:5959468-5959489 5.95238 
chrY:5960696-5960721 6 
chrY:5961326-5961338 6 
chrY:5962109-5962144 6 
chrY:5964108-5964138 5.5 
chrY:5965833-5965861 5.39286 
chrY:5965923-5965955 5.78125 
chrY:5967089-5967115 5.92308 
chrY:5967499-5967514 6 
chrY:5968069-5968092 5.95652 
chrY:5968611-5968632 5.90476 
chrY:5972926-5972960 5.41176 
chrY:5974261-5974275 6 
chrY:5975992-5976042 5.46 
chrY:5976683-5976712 5.86207 
chrY:5976738-5976804 5.5 
chrY:5977072-5977084 6 
chrY:5984839-5984851 6 
chrY:5986595-5986618 6 
chrY:5987515-5987527 6 
chrY:5996599-5996635 6 
chrY:5997618-5997643 5.4 
chrY:5998667-5998689 5.54545 
chrY:5999363-5999378 6 
chrY:6020678-6020706 5.82143 
chrY:6022922-6022968 5.73913 
chrY:6023256-6023270 6 
chrY:6024536-6025008 5.67585 
chrY:6028762-6028797 5.25714 
chrY:6029672-6029700 5.25 
chrY:6029820-6029844 6 
chrY:6031432-6031454 5.54545 
chrY:6040789-6040806 6 
chrY:6042003-6042025 5.77273 
chrY:6043970-6043987 6 
chrY:6044557-6044581 5.83333 
chrY:6046248-6046270 5.90909 
chrY:6047711-6047738 5.33333 
chrY:6048367-6048391 5.91667 
chrY:6051017-6051044 5.62963 
chrY:6051162-6051185 5.6087 
chrY:6052654-6052679 5.32 
chrY:6053667-6053705 5.31579 
chrY:6054799-6054845 5.23913 
chrY:6055009-6055029 5.8 
chrY:6059092-6059112 6 
chrY:6065112-6065169 5.85965 
chrY:6068008-6068022 5.92857 
chrY:6068521-6068547 5.38462 
chrY:6074676-6074738 5.75806 
chrY:6074795-6074835 5.4 
chrY:6080631-6080651 5.75 
chrY:6085336-6085355 5.73684 
chrY:6086524-6086538 6 
chrY:6089296-6089311 6 
chrY:6089716-6089738 5.86364 
chrY:6089764-6089790 6 
chrY:6090286-6090306 5.75 
chrY:6091717-6091748 5.93548 
chrY:6091810-6091844 5.17647 
chrY:6092948-6092982 6 
chrY:6093460-6093477 5.76471 
chrY:6093501-6093524 5.56522 
chrY:6097480-6097502 5.72727 
chrY:6099384-6099396 6 
chrY:6099738-6099766 5.32143 
chrY:6099983-6100012 5.2069 
chrY:6100542-6100562 5.8 
chrY:6101238-6101260 5.81818 
chrY:6103047-6103093 5.47826 
chrY:6106061-6106076 6 
chrY:6107455-6107467 6 
chrY:6109076-6109098 5.5 
chrY:6109906-6109927 5.71429 
chrY:6112771-6112789 6 
chrY:6112882-6112919 5.35135 
chrY:6114520-6114548 5.71429 
chrY:6117062-6117116 5.81481 
chrY:6119408-6119438 5.56667 
chrY:6120088-6120123 5.25714 
chrY:6120234-6120351 5.35043 
chrY:6120363-6120400 5.64865 
chrY:6120533-6120561 5.17857 
chrY:6121384-6121416 5.8125 
chrY:6127747-6127780 5.27273 
chrY:6128463-6128495 6 
chrY:6130157-6130188 6 
chrY:6130260-6130296 5.83333 
chrY:6133450-6133473 5.6087 
chrY:6133618-6133635 6 
chrY:6137531-6137569 5.44737 
chrY:6137784-6137813 5.7931 
chrY:6138990-6139019 6 
chrY:6140004-6140025 5.90476 
chrY:6146332-6146401 5.4058 
chrY:6147446-6147460 6 
chrY:6147700-6147729 5.55172 
chrY:6148727-6148752 5.8 
chrY:6149515-6149536 5.66667 
chrY:6149691-6149705 6 
chrY:6149871-6149916 5.71111 
chrY:6149934-6150043 5.59633 
chrY:6150073-6150093 5.7 
chrY:6151263-6151295 5.25 
chrY:6154220-6154251 5.3871 
chrY:6155100-6155129 5.58621 
chrY:6157875-6157887 6 
chrY:6163551-6163579 5.82143 
chrY:6165612-6165646 5.64706 
chrY:6167018-6167056 5.68421 
chrY:6169368-6169387 5.63158 
chrY:6170476-6170504 5.46429 
chrY:6177481-6177523 6 
chrY:6179588-6179609 5.85714 
chrY:6180054-6180072 6 
chrY:6180309-6180327 5.77778 
chrY:6183177-6183200 5.73913 
chrY:6183212-6183247 6 
chrY:6184422-6184448 5.26923 
chrY:6193145-6193158 6 
chrY:6202112-6202140 5.67857 
chrY:6205053-6205067 6 
chrY:6205078-6205158 5.525 
chrY:6205262-6205442 5.43333 
chrY:6205455-6205499 5.40909 
chrY:6205632-6205686 5.14815 
chrY:6205713-6205762 5.5102 
chrY:6209037-6209057 5.7 
chrY:6210461-6210486 5.76 
chrY:6213774-6213797 6 
chrY:6214587-6214615 5.5 
chrY:6216783-6216830 5.29787 
chrY:6216857-6216875 6 
chrY:6216888-6216925 5.2973 
chrY:6216934-6216976 5.57143 
chrY:6221372-6221407 5.48571 
chrY:6223352-6223377 6 
chrY:6225792-6225822 5.36667 
chrY:6225924-6226118 5.76804 
chrY:6226462-6226487 5.6 
chrY:6226899-6226916 6 
chrY:6228197-6228267 5.82857 
chrY:6231241-6231272 6 
chrY:6233726-6233788 5.5 
chrY:6235970-6235991 6 
chrY:6242691-6242707 5.875 
chrY:6244454-6244477 5.78261 
chrY:6244485-6244499 6 
chrY:6246414-6246426 6 
chrY:6247985-6248012 5.40741 
chrY:6250238-6250268 5.53333 
chrY:6250478-6250498 5.7 
chrY:6260304-6260330 5.84615 
chrY:6262638-6262655 6 
chrY:6263546-6263558 6 
chrY:6264475-6264493 5.72222 
chrY:6265180-6265206 5.34615 
chrY:6267618-6267630 6 
chrY:6267696-6267710 6 
chrY:6268767-6268787 5.65 
chrY:6273852-6273871 6 
chrY:6279320-6279338 5.83333 
chrY:6279798-6279816 5.83333 
chrY:6279871-6279896 5.4 
chrY:6280414-6280431 5.76471 
chrY:6282314-6282341 5.55556 
chrY:6286699-6286716 5.76471 
chrY:6286963-6286994 5.83871 
chrY:6291106-6291150 5.5 
chrY:6293335-6293383 5.72917 
chrY:6293626-6293648 5.72727 
chrY:6294747-6294767 6 
chrY:6295818-6295855 5.91892 
chrY:6296073-6296102 5.44828 
chrY:6298473-6298516 5.72093 
chrY:6303377-6303416 5.5641 
chrY:6305852-6305865 6 
chrY:6306043-6306062 5.68421 
chrY:6308049-6308064 6 
chrY:6310853-6310887 5.88235 
chrY:6313320-6313348 5.64286 
chrY:6314974-6315005 5.96774 
chrY:6315257-6315304 5.31915 
chrY:6319509-6319532 5.65217 
chrY:6321159-6321174 5.86667 
chrY:6321384-6321428 5.40909 
chrY:6325981-6326004 5.86957 
chrY:6326213-6326238 5.56 
chrY:6328063-6328086 5.78261 
chrY:6328158-6328177 5.89474 
chrY:6328305-6328340 5.51429 
chrY:6330115-6330128 6 
chrY:6330225-6330248 6 
chrY:6332659-6332671 6 
chrY:6335208-6335220 6 
chrY:6338822-6338843 5.85714 
chrY:6339114-6339143 5.7931 
chrY:6341296-6341340 5.29545 
chrY:6346082-6346226 5.61806 
chrY:6346262-6346322 5.56667 
chrY:6346345-6346360 6 
chrY:6346864-6346885 5.61905 
chrY:6347671-6347969 5.77852 
chrY:6349042-6349060 6 
chrY:6350893-6350913 6 
chrY:6353135-6353160 5.36 
chrY:6356849-6356885 5.33333 
chrY:6356897-6356917 6 
chrY:6356946-6356968 5.90909 
chrY:6357001-6357070 5.3913 
chrY:6357159-6357208 5.22449 
chrY:6358563-6358593 5.6 
chrY:6359095-6359120 6 
chrY:6359640-6359657 6 
chrY:6363818-6363907 5.64045 
chrY:6365084-6365103 5.68421 
chrY:6369563-6369575 6 
chrY:6370693-6370738 5.26667 
chrY:6375611-6375646 5.57143 
chrY:6380641-6380665 5.375 
chrY:6381290-6381320 5.33333 
chrY:6381789-6381860 5.61972 
chrY:6385540-6385579 5.46154 
chrY:6395379-6395396 6 
chrY:6396431-6396445 6 
chrY:6398577-6398679 5.77451 
chrY:6399288-6399307 5.73684 
chrY:6405839-6405879 5.525 
chrY:6410949-6411005 5.89286 
chrY:6414850-6414915 5.2 
chrY:6415273-6415302 5.62069 
chrY:6415326-6415347 5.57143 
chrY:6417695-6417707 6 
chrY:6419046-6419077 6 
chrY:6419446-6419467 5.66667 
chrY:6420476-6420506 5.8 
chrY:6426679-6426699 5.9 
chrY:6427363-6427388 5.52 
chrY:6430439-6430472 6 
chrY:6433343-6433380 5.51351 
chrY:6434921-6434936 6 
chrY:6436668-6436687 5.89474 
chrY:6440991-6441005 6 
chrY:6442201-6442231 5.16667 
chrY:6444827-6444895 5.72059 
chrY:6444917-6444979 5.58065 
chrY:6447758-6447785 5.81481 
chrY:6449882-6449901 5.63158 
chrY:6451957-6451976 5.73684 
chrY:6452979-6453022 5.81395 
chrY:6455052-6455068 6 
chrY:6455755-6455767 6 
chrY:6456733-6456759 6 
chrY:6457484-6457496 6 
chrY:6458760-6458789 5.2069 
chrY:6459747-6459821 5.47297 
chrY:6459876-6459907 5.22581 
chrY:6460657-6460688 5.3871 
chrY:6465129-6465168 5.66667 
chrY:6468817-6468850 5.24242 
chrY:6468926-6468949 6 
chrY:6471757-6471811 5.66667 
chrY:6475049-6475087 5.52632 
chrY:6475304-6475325 5.90476 
chrY:6476998-6477019 5.57143 
chrY:6478806-6478835 5.86207 
chrY:6485445-6485478 5.39394 
chrY:6485504-6485582 5.34615 
chrY:6485686-6485716 5.66667 
chrY:6489371-6489391 6 
chrY:6490142-6490158 5.875 
chrY:6490172-6490220 5.5625 
chrY:6493953-6493967 6 
chrY:6500674-6500693 5.63158 
chrY:6500821-6500857 5.61111 
chrY:6501553-6501579 5.53846 
chrY:6508907-6508943 5.33333 
chrY:6509612-6509634 5.54545 
chrY:6510637-6510664 5.2963 
chrY:6513847-6513871 5.625 
chrY:6513983-6514006 5.47826 
chrY:6516144-6516166 5.90909 
chrY:6516434-6516490 5.375 
chrY:6520238-6520275 5.51351 
chrY:6520837-6520866 5.31034 
chrY:6521534-6521569 6 
chrY:6523082-6523522 5.44773 
chrY:6523557-6523693 5.47059 
chrY:6525768-6525787 6 
chrY:6530435-6530457 5.59091 
chrY:6533056-6533077 6 
chrY:6541134-6541152 5.77778 
chrY:6541474-6541511 5.86486 
chrY:6544924-6545013 5.65169 
chrY:6547832-6547856 6 
chrY:6548216-6548238 5.72727 
chrY:6549257-6549276 5.94737 
chrY:6549304-6549358 5.42593 
chrY:6555677-6555705 5.57143 
chrY:6556036-6556082 5.5 
chrY:6556480-6556578 5.57143 
chrY:6558192-6558219 5.59259 
chrY:6558540-6558555 6 
chrY:6560700-6560789 5.65169 
chrY:6563608-6563632 6 
chrY:6563992-6564019 5.62963 
chrY:6565033-6565052 5.94737 
chrY:6565080-6565134 5.42593 
chrY:6571452-6571480 5.57143 
chrY:6571811-6571857 5.5 
chrY:6572255-6572353 5.57143 
chrY:6573967-6573994 5.59259 
chrY:6574315-6574330 6 
chrY:6574926-6574947 5.61905 
chrY:6575626-6575656 5.6 
chrY:6576892-6576926 5.47059 
chrY:6577973-6577992 5.73684 
chrY:6579523-6579538 6 
chrY:6585235-6585289 5.68519 
chrY:6586254-6586277 5.6087 
chrY:6586786-6586803 6 
chrY:6592615-6592650 6 
chrY:6593085-6593111 5.57692 
chrY:6594077-6594101 5.70833 
chrY:6594287-6594303 5.8125 
chrY:6595203-6595269 5.84848 
chrY:6595363-6595493 5.49231 
chrY:6596678-6596723 5.51111 
chrY:6597340-6597363 6 
chrY:6603347-6603400 5.88679 
chrY:6604084-6604096 6 
chrY:6605511-6605570 5.72881 
chrY:6606467-6606484 5.82353 
chrY:6609012-6609042 5.36667 
chrY:6609139-6609152 6 
chrY:6610509-6610524 5.93333 
chrY:6614513-6614553 5.85 
chrY:6616599-6616617 6 
chrY:6620144-6620160 6 
chrY:6627364-6627381 5.76471 
chrY:6630500-6630522 5.81818 
chrY:6634844-6634879 5.74286 
chrY:6635401-6635424 5.43478 
chrY:6637014-6637035 5.85714 
chrY:6648613-6648635 6 
chrY:6650065-6650104 5.28205 
chrY:6650267-6650288 5.80952 
chrY:6650817-6650847 5.9 
chrY:6651203-6651247 5.18182 
chrY:6652457-6652479 5.54545 
chrY:6654724-6654744 5.75 
chrY:6654986-6655016 5.8 
chrY:6658496-6658512 6 
chrY:6659370-6659395 5.32 
chrY:6662085-6662114 5.44828 
chrY:6662332-6662369 5.27027 
chrY:6662928-6662953 5.56 
chrY:6665407-6665427 5.7 
chrY:6667191-6667219 5.42857 
chrY:6667238-6667268 5.7 
chrY:6669578-6669625 5.3617 
chrY:6669640-6669663 5.43478 
chrY:6669983-6670015 5.75 
chrY:6670207-6670228 5.57143 
chrY:6670441-6670465 5.5 
chrY:6671057-6671085 5.75 
chrY:6671098-6671193 5.44211 
chrY:6671245-6671381 5.30882 
chrY:6671494-6671552 5.44828 
chrY:6671648-6671678 5.7 
chrY:6671753-6671797 5.27273 
chrY:6671816-6671896 5.4375 
chrY:6673363-6673393 5.46667 
chrY:6674893-6674973 5.3125 
chrY:6676678-6676696 5.88889 
chrY:6684200-6684231 5.93548 
chrY:6688022-6688089 5.47761 
chrY:6689217-6689238 5.66667 
chrY:6694064-6694088 5.70833 
chrY:6694444-6694459 6 
chrY:6694708-6694738 5.23333 
chrY:6697766-6697784 5.72222 
chrY:6698819-6698873 5.98148 
chrY:6699020-6699039 6 
chrY:6699358-6699648 5.6931 
chrY:6700945-6700968 5.95652 
chrY:6702748-6702770 5.63636 
chrY:6703708-6703738 5.13333 
chrY:6707642-6707683 5.56098 
chrY:6707995-6708012 5.76471 
chrY:6708415-6708445 5.26667 
chrY:6708867-6708901 5.47059 
chrY:6710268-6710295 5.59259 
chrY:6713567-6713584 5.82353 
chrY:6716804-6716830 5.69231 
chrY:6726471-6726492 5.71429 
chrY:6733032-6733079 5.6383 
chrY:6734680-6734701 6 
chrY:6738102-6738167 5.32308 
chrY:6738648-6738674 5.42308 
chrY:6740001-6740054 5.77358 
chrY:6740202-6740238 5.22222 
chrY:6743844-6743886 5.61905 
chrY:6746005-6746027 6 
chrY:6746950-6746965 6 
chrY:6748024-6748044 5.9 
chrY:6752321-6752338 5.94118 
chrY:6752464-6752502 5.52632 
chrY:6755538-6755551 6 
chrY:6756264-6756282 5.88889 
chrY:6756908-6756929 6 
chrY:6757242-6757263 5.85714 
chrY:6757273-6757296 5.47826 
chrY:6760005-6760028 5.78261 
chrY:6765640-6765656 6 
chrY:6768760-6768783 5.95652 
chrY:6768885-6768897 6 
chrY:6773458-6773645 5.70588 
chrY:6774362-6774436 5.55405 
chrY:6774451-6774509 5.56897 
chrY:6775250-6775267 5.94118 
chrY:6775565-6775590 6 
chrY:6776497-6776520 6 
chrY:6776606-6776620 6 
chrY:6780870-6780891 6 
chrY:6781829-6781856 5.59259 
chrY:6782733-6782760 5.62963 
chrY:6784476-6784494 6 
chrY:6784776-6784803 5.44444 
chrY:6786608-6786633 5.8 
chrY:6786911-6786923 6 
chrY:6791540-6791567 5.74074 
chrY:6792628-6792661 5.93939 
chrY:6793457-6793479 6 
chrY:6794627-6794658 5.35484 
chrY:6795926-6795944 5.83333 
chrY:6796180-6796204 5.5 
chrY:6802040-6802075 5.51429 
chrY:6803053-6803080 5.96296 
chrY:6807689-6807725 5.47222 
chrY:6808134-6808151 6 
chrY:6808382-6808413 5.6129 
chrY:6809150-6809166 6 
chrY:6809561-6809580 5.94737 
chrY:6811688-6811730 5.19048 
chrY:6811942-6811966 5.375 
chrY:6812960-6812983 5.47826 
chrY:6812995-6813076 5.30864 
chrY:6813131-6813180 5.42857 
chrY:6813195-6813220 5.8 
chrY:6813238-6813306 5.38235 
chrY:6813420-6813461 5.43902 
chrY:6816546-6816563 6 
chrY:6816713-6816727 6 
chrY:6834874-6834892 6 
chrY:6838324-6838347 5.65217 
chrY:6839606-6839672 5.42424 
chrY:6840246-6840273 5.51852 
chrY:6843943-6843988 5.73333 
chrY:6846769-6846813 5.47727 
chrY:6846959-6846985 5.76923 
chrY:6847675-6847712 5.40541 
chrY:6848932-6848978 5.17391 
chrY:6850493-6850509 6 
chrY:6851119-6851137 6 
chrY:6853305-6853330 5.56 
chrY:6856706-6856738 5.9375 
chrY:6858592-6858612 6 
chrY:6858983-6859005 5.90909 
chrY:6861230-6861296 6 
chrY:6863817-6863834 6 
chrY:6866632-6866657 5.92 
chrY:6867680-6867710 5.53333 
chrY:6867796-6867856 5.58333 
chrY:6869658-6869675 5.76471 
chrY:6873949-6873972 5.65217 
chrY:6878073-6878085 6 
chrY:6878971-6878990 5.94737 
chrY:6885297-6885336 5.23077 
chrY:6887995-6888015 5.7 
chrY:6888624-6888654 5.8 
chrY:6889145-6889184 5.38462 
chrY:6891764-6891796 5.375 
chrY:6895721-6895738 5.82353 
chrY:6895795-6895810 6 
chrY:6898747-6898829 5.64634 
chrY:6898842-6898903 5.16393 
chrY:6899065-6899120 5.36364 
chrY:6905468-6905525 5.22807 
chrY:6911568-6911614 6 
chrY:6915776-6915813 5.75676 
chrY:6918535-6918561 6 
chrY:6918869-6918901 6 
chrY:6924156-6924197 5.5122 
chrY:6929132-6929153 6 
chrY:6929496-6929514 6 
chrY:6929562-6929598 5.58333 
chrY:6934388-6934422 5.82353 
chrY:6936342-6936390 5.64583 
chrY:6941484-6941513 5.7931 
chrY:6942869-6942892 5.47826 
chrY:6944943-6944980 5.89189 
chrY:6948048-6948061 6 
chrY:6948092-6948119 6 
chrY:6949287-6949317 5.76667 
chrY:6952329-6952344 6 
chrY:6953202-6953260 6 
chrY:6953544-6953565 6 
chrY:6954938-6955230 5.67466 
chrY:6955804-6955824 5.6 
chrY:6957369-6957399 5.66667 
chrY:6960656-6960698 5.78571 
chrY:6961474-6961495 5.52381 
chrY:6966994-6967035 5.85366 
chrY:6967481-6967509 5.53571 
chrY:6970159-6970180 5.66667 
chrY:6972410-6972429 5.73684 
chrY:6973029-6973045 5.9375 
chrY:6975448-6975496 5.54167 
chrY:6979815-6979871 5.89286 
chrY:6980089-6980109 5.6 
chrY:6981294-6981319 5.76 
chrY:6981489-6981512 6 
chrY:6983582-6983625 5.86047 
chrY:6984398-6984419 5.57143 
chrY:6985100-6985116 6 
chrY:6989107-6989146 5.51282 
chrY:6992538-6992565 5.88889 
chrY:6997003-6997027 5.58333 
chrY:7008294-7008332 5.84211 
chrY:7009085-7009110 5.56 
chrY:7009187-7009201 6 
chrY:7009768-7009803 5.42857 
chrY:7009998-7010027 5.34483 
chrY:7010538-7010585 5.51064 
chrY:7011226-7011243 6 
chrY:7011297-7011321 5.83333 
chrY:7014524-7014618 5.48936 
chrY:7014654-7014700 5.54348 
chrY:7015324-7015342 6 
chrY:7016494-7016517 5.73913 
chrY:7018027-7018046 6 
chrY:7020002-7020030 5.32143 
chrY:7020851-7020877 5.73077 
chrY:7021709-7021721 6 
chrY:7022102-7022147 5.82222 
chrY:7029197-7029214 5.82353 
chrY:7029415-7029481 5.71212 
chrY:7029917-7029937 5.75 
chrY:7032192-7032224 5.4375 
chrY:7032333-7032350 6 
chrY:7032453-7032506 5.24528 
chrY:7032515-7032804 5.33218 
chrY:7032820-7032840 5.9 
chrY:7033404-7033432 5.67857 
chrY:7033754-7033781 5.66667 
chrY:7034474-7034486 6 
chrY:7036036-7036055 6 
chrY:7036298-7036311 6 
chrY:7036562-7036589 5.7037 
chrY:7049819-7049852 5.39394 
chrY:7053213-7053230 6 
chrY:7053358-7053424 6 
chrY:7054852-7054878 5.30769 
chrY:7056376-7056405 5.24138 
chrY:7058013-7058066 5.84906 
chrY:7073526-7073552 6 
chrY:7073933-7073970 5.67568 
chrY:7075157-7075174 6 
chrY:7075967-7075991 5.54167 
chrY:7076016-7076047 5.29032 
chrY:7076612-7076637 6 
chrY:7076825-7076903 5.53846 
chrY:7077161-7077192 5.6129 
chrY:7077633-7077662 5.34483 
chrY:7077878-7077915 5.18919 
chrY:7078388-7078421 5.27273 
chrY:7078556-7078588 6 
chrY:7080606-7080653 5.82979 
chrY:7082941-7082961 5.9 
chrY:7083230-7083249 5.84211 
chrY:7083579-7083602 5.91304 
chrY:7084153-7084183 5.83333 
chrY:7084233-7084263 5.63333 
chrY:7084697-7084748 5.41176 
chrY:7086175-7086198 5.73913 
chrY:7088096-7088142 6 
chrY:7088776-7088801 5.4 
chrY:7088814-7088843 5.72414 
chrY:7088878-7088911 5.42424 
chrY:7088957-7088988 5.25806 
chrY:7089018-7089095 5.57143 
chrY:7089116-7089211 5.56842 
chrY:7089364-7089406 5.7381 
chrY:7089425-7089514 5.37079 
chrY:7089528-7089540 6 
chrY:7090794-7090821 5.51852 
chrY:7092147-7092181 5.20588 
chrY:7092204-7092262 5.91379 
chrY:7092306-7092343 5.86486 
chrY:7092803-7092827 5.5 
chrY:7095192-7095219 6 
chrY:7095820-7095849 5.37931 
chrY:7098279-7098305 5.57692 
chrY:7098902-7098932 5.46667 
chrY:7100954-7100981 6 
chrY:7103038-7103076 5.76316 
chrY:7103946-7103992 5.5 
chrY:7104293-7104374 5.25926 
chrY:7104396-7104419 5.65217 
chrY:7104435-7104462 5.77778 
chrY:7104480-7104501 5.57143 
chrY:7104549-7104581 5.5 
chrY:7105709-7105761 5.44231 
chrY:7106982-7107047 5.93846 
chrY:7107699-7107720 5.61905 
chrY:7108306-7108323 5.82353 
chrY:7108615-7108655 5.525 
chrY:7108864-7109099 5.56596 
chrY:7111323-7111384 5.7377 
chrY:7111666-7111691 5.64 
chrY:7113086-7113102 5.8125 
chrY:7113235-7113258 5.78261 
chrY:7113827-7113850 5.56522 
chrY:7115386-7115410 5.83333 
chrY:7116221-7116343 5.47541 
chrY:7119899-7119914 5.93333 
chrY:7124388-7124400 6 
chrY:7125618-7125698 5.6125 
chrY:7126524-7126542 6 
chrY:7127960-7127986 6 
chrY:7128615-7128662 5.89362 
chrY:7129087-7129124 5.86486 
chrY:7132409-7132423 6 
chrY:7133086-7133116 6 
chrY:7134126-7134152 5.53846 
chrY:7135053-7135075 5.68182 
chrY:7135368-7135403 5.71429 
chrY:7136245-7136285 5.675 
chrY:7136621-7136640 5.73684 
chrY:7136811-7136908 5.5567 
chrY:7137200-7137310 5.47273 
chrY:7137966-7138008 5.54762 
chrY:7139178-7139197 6 
chrY:7139331-7139355 5.45833 
chrY:7139501-7139542 5.78049 
chrY:7139608-7139620 6 
chrY:7139802-7139832 5.5 
chrY:7143673-7143716 5.4186 
chrY:7143797-7143835 5.18421 
chrY:7144386-7144411 6 
chrY:7145781-7145813 5.9375 
chrY:7145833-7145865 5.625 
chrY:7146301-7146313 6 
chrY:7146776-7146789 6 
chrY:7147659-7147678 5.73684 
chrY:7148013-7148025 6 
chrY:7148767-7148808 5.34146 
chrY:7148819-7148840 5.61905 
chrY:7149311-7149331 5.95 
chrY:7149622-7149636 6 
chrY:7150391-7150409 5.72222 
chrY:7151055-7151073 6 
chrY:7154797-7154833 5.69444 
chrY:7157346-7157386 5.725 
chrY:7157685-7157741 5.28571 
chrY:7158201-7158274 5.57534 
chrY:7159014-7159060 5.6087 
chrY:7161502-7161523 6 
chrY:7162319-7162356 5.81081 
chrY:7163746-7163806 5.53333 
chrY:7163817-7163855 5.21053 
chrY:7164467-7164486 6 
chrY:7164643-7164666 6 
chrY:7165275-7165321 5.65217 
chrY:7166601-7166665 5.73438 
chrY:7167491-7167529 5.73684 
chrY:7171015-7171058 5.5814 
chrY:7171178-7171211 5.54545 
chrY:7171238-7171268 5.43333 
chrY:7171280-7171311 5.25806 
chrY:7174456-7174486 5.6 
chrY:7175937-7175970 5.24242 
chrY:7178473-7178507 5.41176 
chrY:7178538-7178559 5.52381 
chrY:7179281-7179322 5.5122 
chrY:7179342-7179384 5.5 
chrY:7179472-7179511 5.25641 
chrY:7179598-7179620 5.95455 
chrY:7179734-7179754 6 
chrY:7180983-7181027 5.25 
chrY:7181371-7181399 5.35714 
chrY:7182451-7182471 5.7 
chrY:7183841-7183863 5.59091 
chrY:7184350-7184471 5.60331 
chrY:7188268-7188326 5.2931 
chrY:7188693-7188726 5.93939 
chrY:7188780-7188804 5.45833 
chrY:7189416-7189443 5.7037 
chrY:7190686-7190725 5.76923 
chrY:7190874-7190900 5.34615 
chrY:7191493-7191514 5.52381 
chrY:7192936-7192976 5.2 
chrY:7194626-7194638 6 
chrY:7195482-7195535 5.77358 
chrY:7197054-7197073 5.68421 
chrY:7197368-7197406 5.81579 
chrY:7197569-7197584 6 
chrY:7199181-7199193 6 
chrY:7199342-7199361 6 
chrY:7199892-7199907 6 
chrY:7200268-7200280 6 
chrY:7200779-7200830 5.7451 
chrY:7201537-7201592 5.81818 
chrY:7201630-7201694 5.34375 
chrY:7202059-7202073 6 
chrY:7202216-7202232 5.8125 
chrY:7202304-7202332 5.53571 
chrY:7202352-7202380 5.92857 
chrY:7203535-7203558 5.52174 
chrY:7203575-7203628 5.24528 
chrY:7203715-7203748 5.51515 
chrY:7203915-7203938 5.78261 
chrY:7204812-7204830 5.88889 
chrY:7210235-7210268 5.66667 
chrY:7211799-7211860 5.45902 
chrY:7211872-7211901 5.31034 
chrY:7211918-7211971 5.81132 
chrY:7212080-7212104 5.375 
chrY:7212313-7212387 5.39189 
chrY:7212824-7212846 5.95455 
chrY:7215625-7215658 5.24242 
chrY:7216475-7216495 6 
chrY:7217150-7217172 5.77273 
chrY:7220909-7220930 5.85714 
chrY:7221288-7221325 5.43243 
chrY:7221454-7221491 5.43243 
chrY:7221773-7221840 5.8209 
chrY:7221869-7221895 5.73077 
chrY:7223194-7223211 6 
chrY:7223268-7223306 6 
chrY:7225743-7225839 5.71875 
chrY:7227162-7227184 6 
chrY:7227211-7227248 5.78378 
chrY:7228041-7228117 5.15789 
chrY:7228396-7228413 6 
chrY:7230918-7230931 6 
chrY:7231483-7231504 5.61905 
chrY:7232620-7232681 5.63934 
chrY:7232847-7232874 5.77778 
chrY:7232914-7233004 5.48889 
chrY:7233297-7233309 6 
chrY:7233572-7233598 5.42308 
chrY:7233956-7234071 5.49565 
chrY:7234094-7234171 5.31169 
chrY:7234199-7234298 5.63636 
chrY:7234384-7234405 5.7619 
chrY:7235817-7235855 5.65789 
chrY:7237250-7237279 5.44828 
chrY:7240448-7240473 5.64 
chrY:7241549-7241573 5.58333 
chrY:7241907-7241936 5.96552 
chrY:7242703-7242720 5.94118 
chrY:7244053-7244076 5.78261 
chrY:7246172-7246195 5.73913 
chrY:7247679-7247704 5.92 
chrY:7250211-7250238 5.44444 
chrY:7250545-7250622 5.58442 
chrY:7252376-7252405 5.75862 
chrY:7253387-7253422 5.65714 
chrY:7256093-7256106 6 
chrY:7257771-7257808 5.54054 
chrY:7258755-7258775 6 
chrY:7263209-7263245 5.69444 
chrY:7263702-7263716 6 
chrY:7263844-7263863 5.63158 
chrY:7269588-7269635 5.82979 
chrY:7270176-7270213 5.45946 
chrY:7270267-7270296 5.89655 
chrY:7271232-7271261 5.41379 
chrY:7271269-7271297 5.46429 
chrY:7271307-7271445 5.4058 
chrY:7274816-7274855 6 
chrY:7275188-7275203 6 
chrY:7280933-7280973 5.825 
chrY:7282147-7282176 5.93103 
chrY:7282797-7282827 5.66667 
chrY:7284331-7284346 5.86667 
chrY:7285285-7285358 5.36986 
chrY:7285501-7285539 5.34211 
chrY:7285548-7285597 5.53061 
chrY:7287667-7287815 5.5 
chrY:7288979-7289021 5.52381 
chrY:7289741-7289793 5.53846 
chrY:7291049-7291090 5.56098 
chrY:7292472-7292510 5.76316 
chrY:7293753-7293789 5.75 
chrY:7293861-7293912 5.47059 
chrY:7294055-7294082 5.44444 
chrY:7294096-7294123 5.37037 
chrY:7294618-7294664 5.78261 
chrY:7294693-7294752 5.20339 
chrY:7294785-7294809 5.75 
chrY:7294817-7294894 5.58442 
chrY:7303026-7303044 5.77778 
chrY:7306882-7306909 5.88889 
chrY:7307479-7307512 5.87879 
chrY:7309271-7309289 6 
chrY:7310571-7310587 6 
chrY:7311238-7311252 6 
chrY:7311335-7311662 5.72171 
chrY:7312576-7312650 6 
chrY:7313119-7313143 5.79167 
chrY:7313432-7313453 5.66667 
chrY:7316820-7316842 5.72727 
chrY:7317407-7317420 5.92308 
chrY:7318490-7318538 5.95833 
chrY:7319832-7319859 5.62963 
chrY:7320776-7320874 5.41837 
chrY:7320882-7321032 5.58 
chrY:7321046-7321136 5.45556 
chrY:7321157-7321255 5.42857 
chrY:7322324-7322395 5.46479 
chrY:7324679-7324709 5.76667 
chrY:7325052-7325120 5.42647 
chrY:7327164-7327245 5.50617 
chrY:7327899-7327998 5.60606 
chrY:7328011-7328079 5.82353 
chrY:7328094-7328181 5.78161 
chrY:7328977-7329004 5.59259 
chrY:7330504-7330520 6 
chrY:7333242-7333287 5.55556 
chrY:7334267-7334414 5.17687 
chrY:7334489-7334568 5.31646 
chrY:7335983-7336006 5.43478 
chrY:7336468-7336493 6 
chrY:7336513-7336548 5.4 
chrY:7336582-7336673 5.34066 
chrY:7336683-7336738 5.89091 
chrY:7337349-7337409 5.68333 
chrY:7337986-7338030 5.59091 
chrY:7338045-7338083 5.52632 
chrY:7338238-7338256 5.72222 
chrY:7338358-7338383 5.4 
chrY:7338427-7338490 5.4127 
chrY:7338501-7338561 5.16667 
chrY:7338590-7338651 5.40984 
chrY:7338867-7338894 5.40741 
chrY:7340964-7340978 6 
chrY:7346075-7346091 5.875 
chrY:7349862-7349878 6 
chrY:7352028-7352049 5.57143 
chrY:7354998-7355012 6 
chrY:7357607-7357638 5.25806 
chrY:7358661-7358678 6 
chrY:7359470-7359555 5.41176 
chrY:7359727-7359815 5.875 
chrY:7359827-7359881 5.51852 
chrY:7359890-7360077 5.40642 
chrY:7360203-7360245 5.45238 
chrY:7361449-7361461 6 
chrY:7361961-7362009 5.375 
chrY:7362048-7362079 5.77419 
chrY:7362372-7362394 5.59091 
chrY:7363157-7363170 6 
chrY:7364357-7364389 5.75 
chrY:7367112-7367238 5.84921 
chrY:7367258-7367333 5.64 
chrY:7373238-7373265 6 
chrY:7375238-7375270 5.90625 
chrY:7377566-7377596 5.8 
chrY:7381285-7381320 5.65714 
chrY:7381598-7381617 5.78947 
chrY:7382317-7382341 6 
chrY:7383851-7383886 5.57143 
chrY:7387353-7387413 5.73333 
chrY:7387940-7387959 5.84211 
chrY:7388656-7388698 5.2619 
chrY:7388738-7388782 5.11364 
chrY:7388804-7388901 5.23711 
chrY:7388977-7389006 5.55172 
chrY:7391035-7391061 5.73077 
chrY:7391920-7391942 5.77273 
chrY:7392005-7392029 5.5 
chrY:7392188-7392223 6 
chrY:7396568-7396585 6 
chrY:7400557-7400592 5.82857 
chrY:7400956-7400987 5.67742 
chrY:7403357-7403384 5.77778 
chrY:7404396-7404514 5.35593 
chrY:7404577-7404629 5.44231 
chrY:7404715-7404898 5.34973 
chrY:7404922-7404951 5.41379 
chrY:7405011-7405055 6 
chrY:7405412-7405448 5.61111 
chrY:7409901-7409915 6 
chrY:7410355-7410402 5.55319 
chrY:7410607-7410634 5.96296 
chrY:7410958-7410985 5.92593 
chrY:7411557-7411651 5.69149 
chrY:7414277-7414299 6 
chrY:7415486-7415533 5.46809 
chrY:7415601-7415661 5.83333 
chrY:7416068-7416089 5.80952 
chrY:7416411-7416451 5.625 
chrY:7417477-7417501 5.58333 
chrY:7417548-7417575 6 
chrY:7418073-7418090 6 
chrY:7419024-7419057 5.24242 
chrY:7419337-7419376 5.4359 
chrY:7419411-7419442 5.51613 
chrY:7419624-7419642 5.83333 
chrY:7421828-7421847 5.89474 
chrY:7421884-7421917 5.69697 
chrY:7422015-7422034 5.78947 
chrY:7423196-7423232 5.33333 
chrY:7424026-7424060 5.58824 
chrY:7426172-7426201 5.58621 
chrY:7426378-7426404 5.42308 
chrY:7426514-7426536 5.63636 
chrY:7426592-7426635 5.27907 
chrY:7426698-7426763 5.53846 
chrY:7426815-7426868 5.62264 
chrY:7426953-7426999 5.30435 
chrY:7427104-7427146 5.30952 
chrY:7427176-7427229 5.45283 
chrY:7427353-7427445 5.32609 
chrY:7427646-7427688 5.21429 
chrY:7427708-7427738 5.43333 
chrY:7427766-7427828 5.37097 
chrY:7430962-7430981 5.84211 
chrY:7432244-7432278 6 
chrY:7436256-7436292 6 
chrY:7437696-7437711 6 
chrY:7438047-7438106 5.55932 
chrY:7444930-7444966 5.55556 
chrY:7445840-7446053 5.64319 
chrY:7448349-7448369 5.65 
chrY:7450865-7450917 5.88462 
chrY:7451207-7451238 5.70968 
chrY:7451242-7451258 5.875 
chrY:7451270-7451318 5.91667 
chrY:7453327-7453353 5.69231 
chrY:7453566-7453593 6 
chrY:7454415-7454450 5.28571 
chrY:7455883-7455899 5.875 
chrY:7456887-7456922 5.54286 
chrY:7457321-7457337 5.875 
chrY:7461450-7461506 5.60714 
chrY:7461577-7461602 5.6 
chrY:7461754-7461772 6 
chrY:7462501-7462530 5.72414 
chrY:7463850-7463875 5.4 
chrY:7464037-7464061 5.91667 
chrY:7464384-7464404 6 
chrY:7467871-7467897 5.38462 
chrY:7470700-7470720 6 
chrY:7471849-7471872 5.65217 
chrY:7474374-7474412 6 
chrY:7477461-7477485 5.375 
chrY:7481796-7481818 5.63636 
chrY:7483026-7483050 6 
chrY:7483638-7483656 6 
chrY:7483953-7483970 5.82353 
chrY:7485079-7485103 5.66667 
chrY:7485256-7485274 6 
chrY:7488907-7488930 5.47826 
chrY:7498254-7498278 5.75 
chrY:7498793-7498816 5.69565 
chrY:7501225-7501244 5.63158 
chrY:7502323-7502451 5.61719 
chrY:7503851-7503892 6 
chrY:7503930-7503976 5.52174 
chrY:7504350-7504372 5.90909 
chrY:7505567-7505601 6 
chrY:7506973-7506989 5.875 
chrY:7508008-7508033 5.36 
chrY:7508355-7508416 5.81967 
chrY:7509806-7509827 5.80952 
chrY:7512003-7512064 5.37705 
chrY:7512803-7512818 5.93333 
chrY:7512968-7512989 5.66667 
chrY:7514166-7514188 5.86364 
chrY:7515547-7515579 5.46875 
chrY:7516223-7516268 5.4 
chrY:7518493-7518507 6 
chrY:7520314-7520340 5.30769 
chrY:7527929-7527963 5.29412 
chrY:7530851-7530868 6 
chrY:7531278-7531296 5.94444 
chrY:7531712-7531813 5.60396 
chrY:7532276-7532328 6 
chrY:7532887-7532943 5.46429 
chrY:7534380-7534422 6 
chrY:7534643-7534655 6 
chrY:7536042-7536065 6 
chrY:7536337-7536360 6 
chrY:7537207-7537234 5.51852 
chrY:7541447-7541501 5.40741 
chrY:7542262-7542292 5.76667 
chrY:7543839-7543909 5.35714 
chrY:7547158-7547170 6 
chrY:7551660-7551684 5.79167 
chrY:7553135-7553162 5.40741 
chrY:7554786-7554826 6 
chrY:7567753-7567773 6 
chrY:7568095-7568156 5.67213 
chrY:7568884-7568949 5.61538 
chrY:7569510-7569537 5.40741 
chrY:7570171-7570200 5.34483 
chrY:7570296-7570320 5.625 
chrY:7573145-7573184 5.97436 
chrY:7579153-7579176 5.6087 
chrY:7582106-7582145 5.82051 
chrY:7588128-7588155 5.22222 
chrY:7588268-7588297 5.55172 
chrY:7591189-7591217 5.35714 
chrY:7592830-7592852 5.68182 
chrY:7598070-7598113 5.95349 
chrY:7598761-7598795 5.41176 
chrY:7599519-7599546 5.33333 
chrY:7599643-7599678 5.22857 
chrY:7602981-7603005 5.5 
chrY:7604184-7604220 5.72222 
chrY:7607222-7607234 6 
chrY:7608418-7608492 5.78378 
chrY:7608540-7608560 5.85 
chrY:7608807-7608849 5.47619 
chrY:7609738-7609759 5.71429 
chrY:7611640-7611677 5.89189 
chrY:7613410-7613456 5.28261 
chrY:7613833-7613859 6 
chrY:7614153-7614187 5.82353 
chrY:7618065-7618117 5.76923 
chrY:7623066-7623096 5.53333 
chrY:7623439-7623489 5.74 
chrY:7623774-7623800 6 
chrY:7624582-7624625 5.55814 
chrY:7625163-7625188 6 
chrY:7626177-7626193 5.875 
chrY:7630398-7630435 5.94595 
chrY:7637711-7637738 5.2963 
chrY:7639797-7639837 5.275 
chrY:7640841-7640891 5.66 
chrY:7643296-7643343 5.65957 
chrY:7643501-7643625 5.94355 
chrY:7643838-7643850 6 
chrY:7645195-7645214 5.73684 
chrY:7645552-7645568 5.875 
chrY:7645637-7645701 5.64062 
chrY:7646579-7646597 5.83333 
chrY:7646924-7646973 5.53061 
chrY:7648870-7648910 5.2 
chrY:7657652-7657679 5.59259 
chrY:7661911-7661940 5.34483 
chrY:7663572-7663600 5.71429 
chrY:7664067-7664084 5.76471 
chrY:7664422-7664535 5.9292 
chrY:7664685-7664710 6 
chrY:7665206-7665227 5.71429 
chrY:7666178-7666238 5.78333 
chrY:7666881-7666896 6 
chrY:7671293-7671337 5.72727 
chrY:7698633-7698673 5.45 
chrY:7700137-7700161 5.41667 
chrY:7700507-7700532 5.4 
chrY:7701219-7701231 6 
chrY:7701468-7701486 5.83333 
chrY:7713505-7713532 5.88889 
chrY:7714984-7715020 6 
chrY:7715324-7715352 5.28571 
chrY:7717569-7717810 5.91701 
chrY:7720478-7720499 5.85714 
chrY:7721363-7721386 5.69565 
chrY:7723038-7723080 5.90476 
chrY:7723796-7723924 5.875 
chrY:7723940-7723968 5.82143 
chrY:7724586-7724609 5.47826 
chrY:7725666-7725684 5.77778 
chrY:7730420-7730528 5.89815 
chrY:7730680-7730713 5.78788 
chrY:7735307-7735355 5.54167 
chrY:7741974-7742011 5.43243 
chrY:7750586-7750601 5.86667 
chrY:7753169-7753185 5.8125 
chrY:7753671-7753686 6 
chrY:7756996-7757011 6 
chrY:7758491-7758503 6 
chrY:7758712-7758738 5.57692 
chrY:7759063-7759130 5.55224 
chrY:7759142-7759168 5.42308 
chrY:7759194-7759224 5.53333 
chrY:7759246-7759286 5.55 
chrY:7761133-7761159 5.92308 
chrY:7762078-7762125 5.65957 
chrY:7762484-7762529 5.24444 
chrY:7764645-7764711 5.54545 
chrY:7768402-7768460 5.27586 
chrY:7768544-7768607 5.36508 
chrY:7768632-7768690 5.34483 
chrY:7768758-7768823 5.26154 
chrY:7772743-7772796 5.88679 
chrY:7774806-7774825 5.63158 
chrY:7775344-7775365 6 
chrY:7775632-7775655 5.43478 
chrY:7780238-7780264 5.5 
chrY:7783011-7783054 5.51163 
chrY:7783432-7783459 5.7037 
chrY:7784401-7784435 5.76471 
chrY:7784914-7784930 6 
chrY:7793986-7794025 6 
chrY:7795717-7795738 5.80952 
chrY:7802084-7802109 5.84 
chrY:7814701-7814730 5.58621 
chrY:7825486-7825505 5.73684 
chrY:7832071-7832280 5.78947 
chrY:7837411-7837431 5.7 
chrY:7850282-7850303 5.57143 
chrY:7851283-7851305 6 
chrY:7857406-7857437 5.41935 
chrY:7857844-7857873 5.34483 
chrY:7867858-7867939 5.8642 
chrY:7868610-7868683 5.23288 
chrY:7873920-7874103 5.63934 
chrY:7880591-7880615 5.5 
chrY:7886470-7886497 5.48148 
chrY:7894597-7894609 6 
chrY:7907714-7907726 6 
chrY:7908370-7908393 5.91304 
chrY:7911660-7911688 5.82143 
chrY:7917304-7917328 5.75 
chrY:7921560-7921585 6 
chrY:7922599-7922639 5.25 
chrY:7922730-7922744 6 
chrY:7930238-7930270 5.8125 
chrY:7932669-7932687 5.88889 
chrY:7935792-7935815 5.6087 
chrY:7935855-7935872 6 
chrY:7938945-7939002 5.64912 
chrY:7939472-7939502 6 
chrY:7939547-7939584 5.2973 
chrY:7939710-7939738 5.46429 
chrY:7942440-7942455 5.93333 
chrY:7947625-7947660 5.22857 
chrY:7953630-7953661 5.87097 
chrY:7958397-7958482 5.49412 
chrY:7958504-7958657 5.39869 
chrY:7959573-7959593 5.6 
chrY:7964464-7964504 5.525 
chrY:7965238-7965266 5.28571 
chrY:7971009-7971047 5.18421 
chrY:7972362-7972380 6 
chrY:7975935-7975991 5.14286 
chrY:7976160-7976183 5.52174 
chrY:7981707-7981731 5.41667 
chrY:7982655-7982696 5.39024 
chrY:7982867-7982976 5.55046 
chrY:7983051-7983088 5.48649 
chrY:7983470-7983500 5.16667 
chrY:7983519-7983543 5.5 
chrY:7984040-7984056 6 
chrY:7986044-7986117 5.57534 
chrY:7987818-7987845 5.22222 
chrY:7990448-7990496 5.5625 
chrY:7995284-7995322 5.18421 
chrY:7996206-7996234 5.17857 
chrY:8000982-8001005 5.69565 
chrY:8001959-8001985 5.84615 
chrY:8002336-8002369 5.90909 
chrY:8011588-8011618 5.23333 
chrY:8012235-8012252 5.76471 
chrY:8012391-8012411 5.65 
chrY:8013283-8013321 5.73684 
chrY:8014374-8014408 5.79412 
chrY:8014810-8014835 5.72 
chrY:8016923-8016958 5.68571 
chrY:8017228-8017247 5.78947 
chrY:8018343-8018413 5.47143 
chrY:8020221-8020238 6 
chrY:8020527-8020542 6 
chrY:8020692-8020718 5.30769 
chrY:8022943-8022962 5.84211 
chrY:8026903-8026928 5.84 
chrY:8028197-8028223 5.34615 
chrY:8030030-8030053 5.95652 
chrY:8033110-8033142 5.09375 
chrY:8035198-8035213 5.86667 
chrY:8036267-8036318 5.15686 
chrY:8036510-8036530 5.8 
chrY:8036569-8036597 5.42857 
chrY:8043269-8043296 5.74074 
chrY:8043424-8043443 5.63158 
chrY:8045707-8045726 6 
chrY:8048546-8048598 5.57692 
chrY:8054911-8054937 5.46154 
chrY:8057154-8057231 5.46753 
chrY:8061638-8061658 5.6 
chrY:8069959-8069973 6 
chrY:8073310-8073367 5.47368 
chrY:8074980-8075024 5.38636 
chrY:8075936-8075948 6 
chrY:8080404-8080491 5.62069 
chrY:8081874-8081903 6 
chrY:8084207-8084230 5.82609 
chrY:8084238-8084262 5.83333 
chrY:8085438-8085463 5.72 
chrY:8085507-8085530 5.86957 
chrY:8088529-8088595 5.75758 
chrY:8093520-8093571 5.35294 
chrY:8094315-8094940 5.7088 
chrY:8095173-8095528 5.60845 
chrY:8095538-8095726 5.54787 
chrY:8097691-8097713 5.81818 
chrY:8100637-8100674 6 
chrY:8103688-8103707 5.63158 
chrY:8105738-8105754 5.875 
chrY:8109299-8109317 5.77778 
chrY:8109738-8109805 5.79104 
chrY:8113001-8113025 5.58333 
chrY:8113032-8113044 6 
chrY:8115266-8115304 5.36842 
chrY:8115423-8115437 6 
chrY:8116923-8116939 5.8125 
chrY:8117787-8117827 5.775 
chrY:8119489-8119512 5.6087 
chrY:8124136-8124159 5.78261 
chrY:8124564-8124599 5.4 
chrY:8124920-8125195 5.69455 
chrY:8126167-8126179 6 
chrY:8126299-8126382 5.86747 
chrY:8128089-8128129 5.775 
chrY:8134333-8134348 5.86667 
chrY:8140330-8140376 5.58696 
chrY:8140669-8140684 6 
chrY:8143433-8143455 5.77273 
chrY:8145026-8145050 5.41667 
chrY:8145072-8145102 5.26667 
chrY:8151409-8151456 5.57447 
chrY:8153614-8153631 6 
chrY:8156847-8156870 5.69565 
chrY:8158149-8158171 6 
chrY:8160178-8160193 6 
chrY:8160872-8160897 5.72 
chrY:8161184-8161258 5.2973 
chrY:8162255-8162282 5.37037 
chrY:8162797-8162810 6 
chrY:8163779-8163795 6 
chrY:8168546-8168573 5.25926 
chrY:8169251-8169274 5.65217 
chrY:8169305-8169329 5.45833 
chrY:8170634-8170657 5.47826 
chrY:8172687-8172704 6 
chrY:8173083-8173108 5.96 
chrY:8173578-8173602 5.95833 
chrY:8181175-8181208 6 
chrY:8182205-8182226 5.80952 
chrY:8184325-8184356 5.80645 
chrY:8184545-8184681 5.52941 
chrY:8193286-8193305 5.78947 
chrY:8214799-8214815 5.875 
chrY:8214860-8214876 6 
chrY:8216388-8216417 6 
chrY:8217571-8217603 5.40625 
chrY:8217982-8218175 5.81347 
chrY:8224152-8224196 5.95455 
chrY:8226275-8226318 5.81395 
chrY:8229910-8229941 5.51613 
chrY:8261185-8261223 5.55263 
chrY:8267900-8267919 6 
chrY:8269132-8269148 5.875 
chrY:8271837-8271852 5.86667 
chrY:8273605-8273643 5.39474 
chrY:8273728-8273756 5.39286 
chrY:8273781-8273815 5.35294 
chrY:8273859-8273914 5.25455 
chrY:8273936-8273971 5.4 
chrY:8274000-8274052 5.46154 
chrY:8274559-8274578 5.89474 
chrY:8274716-8274733 5.94118 
chrY:8275967-8276019 5.42308 
chrY:8280286-8280302 5.875 
chrY:8281779-8281838 5.38983 
chrY:8283763-8283777 6 
chrY:8288815-8288856 5.7561 
chrY:8289246-8289302 5.23214 
chrY:8290908-8290930 6 
chrY:8293694-8293713 5.63158 
chrY:8293843-8293873 5.5 
chrY:8296263-8296275 6 
chrY:8309551-8309589 5.39474 
chrY:8310073-8310094 5.80952 
chrY:8314146-8314165 6 
chrY:8318806-8318826 5.7 
chrY:8321465-8321493 5.75 
chrY:8324958-8325010 5.51923 
chrY:8333466-8333738 5.84926 
chrY:8341891-8341915 5.66667 
chrY:8342595-8342614 5.63158 
chrY:8343788-8343813 5.84 
chrY:8362262-8362282 5.95 
chrY:8369376-8369397 6 
chrY:8372354-8372382 5.82143 
chrY:8374258-8374294 5.30556 
chrY:8376107-8376143 5.55556 
chrY:8377775-8377795 5.8 
chrY:8377895-8377996 5.68317 
chrY:8378994-8379419 5.56706 
chrY:8379569-8379609 5.85 
chrY:8379781-8379804 5.43478 
chrY:8380215-8380229 5.92857 
chrY:8387539-8387631 5.93478 
chrY:8389569-8389589 6 
chrY:8390386-8390411 5.48 
chrY:8393533-8393570 6 
chrY:8395799-8395847 5.72917 
chrY:8398305-8398327 6 
chrY:8398840-8398857 5.76471 
chrY:8400856-8400909 5.54717 
chrY:8403154-8403193 6 
chrY:8403272-8403298 5.92308 
chrY:8404496-8404523 5.66667 
chrY:8413034-8413068 6 
chrY:8414955-8414977 5.81818 
chrY:8419901-8419940 6 
chrY:8420787-8420815 5.60714 
chrY:8422320-8422356 5.86111 
chrY:8422852-8422881 5.51724 
chrY:8423818-8423851 5.54545 
chrY:8424353-8424372 6 
chrY:8426377-8426438 6 
chrY:8428710-8428738 5.17857 
chrY:8428944-8428969 6 
chrY:8429246-8429263 5.76471 
chrY:8431147-8431171 5.5 
chrY:8435646-8435675 5.58621 
chrY:8442476-8442511 5.42857 
chrY:8445195-8445218 5.82609 
chrY:8446953-8446974 5.90476 
chrY:8449426-8449449 5.47826 
chrY:8452183-8452238 5.36364 
chrY:8454414-8454454 5.75 
chrY:8456848-8456881 5.48485 
chrY:8459313-8459339 5.38462 
chrY:8459392-8459425 5.81818 
chrY:8459561-8459597 5.38889 
chrY:8461861-8461886 5.48 
chrY:8462064-8462085 6 
chrY:8464315-8464347 5.8125 
chrY:8465934-8465969 6 
chrY:8466022-8466045 5.47826 
chrY:8466194-8466242 5.95833 
chrY:8467821-8467843 6 
chrY:8468065-8468084 6 
chrY:8468199-8468225 6 
chrY:8470549-8470566 6 
chrY:8471224-8471260 5.61111 
chrY:8473705-8473719 6 
chrY:8473788-8473810 5.68182 
chrY:8475628-8475646 5.72222 
chrY:8476264-8476281 5.82353 
chrY:8479399-8479412 6 
chrY:8481026-8481496 5.84894 
chrY:8484234-8484263 5.96552 
chrY:8489153-8489170 5.94118 
chrY:8491502-8491528 5.53846 
chrY:8493195-8493220 5.6 
chrY:8496361-8496378 5.76471 
chrY:8498099-8498128 5.86207 
chrY:8498913-8498936 5.47826 
chrY:8498990-8499015 5.84 
chrY:8501512-8501801 5.85121 
chrY:8501864-8501891 5.7037 
chrY:8504186-8504231 5.73333 
chrY:8506565-8506613 5.45833 
chrY:8506820-8506846 5.92308 
chrY:8506917-8506944 5.77778 
chrY:8508678-8508692 6 
chrY:8511134-8511171 5.40541 
chrY:8523028-8523067 6 
chrY:8523097-8523145 5.6875 
chrY:8524233-8524262 6 
chrY:8525187-8525266 5.8481 
chrY:8527034-8527059 5.68 
chrY:8528900-8528921 5.85714 
chrY:8530797-8530836 5.51282 
chrY:8533315-8533347 5.8125 
chrY:8535092-8535143 5.66667 
chrY:8535204-8535218 6 
chrY:8535423-8535449 6 
chrY:8537630-8537662 5.6875 
chrY:8540063-8540104 5.31707 
chrY:8540113-8540139 5.92308 
chrY:8540343-8540361 6 
chrY:8542573-8542591 5.72222 
chrY:8544558-8544587 5.31034 
chrY:8546597-8546622 5.96 
chrY:8549032-8549050 6 
chrY:8549262-8549294 5.5 
chrY:8550656-8550673 6 
chrY:8550844-8550856 6 
chrY:8553367-8553392 5.64 
chrY:8555338-8555362 5.54167 
chrY:8555541-8555570 6 
chrY:8555975-8556018 5.97674 
chrY:8556313-8556325 6 
chrY:8558215-8558229 6 
chrY:8561360-8561379 6 
chrY:8561618-8561631 6 
chrY:8562807-8562834 5.33333 
chrY:8562865-8562877 6 
chrY:8562938-8562964 5.76923 
chrY:8563745-8563761 6 
chrY:8563993-8564016 5.56522 
chrY:8565334-8565346 6 
chrY:8566314-8566340 5.69231 
chrY:8568405-8568482 5.79221 
chrY:8568692-8568716 5.45833 
chrY:8570658-8570670 6 
chrY:8570966-8570991 5.84 
chrY:8571177-8571189 6 
chrY:8573119-8573133 6 
chrY:8573432-8573469 5.89189 
chrY:8573679-8573695 5.875 
chrY:8573727-8573748 6 
chrY:8575956-8575984 6 
chrY:8576191-8576213 5.5 
chrY:8578102-8578130 5.85714 
chrY:8578428-8578469 5.4878 
chrY:8578641-8578670 5.7931 
chrY:8580755-8580779 5.75 
chrY:8582981-8583001 5.65 
chrY:8584764-8584784 5.9 
chrY:8589565-8589597 5.75 
chrY:8591931-8591954 5.65217 
chrY:8594381-8594416 5.6 
chrY:8597005-8597023 5.72222 
chrY:8597725-8597755 5.63333 
chrY:8599677-8599689 6 
chrY:8599992-8600018 5.80769 
chrY:8600247-8600259 6 
chrY:8604398-8604413 5.86667 
chrY:8606589-8606632 5.7907 
chrY:8606877-8606916 5.84615 
chrY:8606939-8606969 5.1 
chrY:8609414-8609450 5.36111 
chrY:8611948-8611979 5.6129 
chrY:8612054-8612082 5.92857 
chrY:8613899-8613923 5.5 
chrY:8615281-8615301 5.75 
chrY:8615550-8615566 5.875 
chrY:8616557-8616588 5.22581 
chrY:8619001-8619025 6 
chrY:8620883-8620914 5.80645 
chrY:8622199-8622226 5.85185 
chrY:8622957-8622983 5.38462 
chrY:8624678-8624696 6 
chrY:8628154-8628187 5.39394 
chrY:8628423-8628445 5.77273 
chrY:8631375-8631404 5.86207 
chrY:8631859-8631882 5.86957 
chrY:8634381-8634421 6 
chrY:8638770-8638787 5.76471 
chrY:8639001-8639024 5.43478 
chrY:8641309-8641329 5.8 
chrY:8644324-8644351 6 
chrY:8644496-8644563 5.92537 
chrY:8648171-8648196 6 
chrY:8649602-8649621 5.73684 
chrY:8649984-8650194 5.69048 
chrY:8651195-8651238 5.46512 
chrY:8658434-8658479 5.66667 
chrY:8659113-8659135 5.72727 
chrY:8660550-8660577 5.96296 
chrY:8666723-8666743 6 
chrY:8671932-8671974 5.16667 
chrY:8683175-8683193 5.94444 
chrY:8690208-8690232 6 
chrY:8696957-8696976 5.68421 
chrY:8699021-8699055 5.76471 
chrY:8699068-8699101 5.39394 
chrY:8699148-8699204 5.17857 
chrY:8702810-8702827 6 
chrY:8703019-8703040 5.95238 
chrY:8703648-8703672 5.625 
chrY:8704010-8704038 5.5 
chrY:8706675-8706701 6 
chrY:8708121-8708137 5.8125 
chrY:8708368-8708401 5.84848 
chrY:8710238-8710266 5.75 
chrY:8718127-8718150 5.95652 
chrY:8718349-8718382 6 
chrY:8718770-8718811 5.34146 
chrY:8719872-8719921 5.97959 
chrY:8722119-8722148 6 
chrY:8722604-8722640 5.36111 
chrY:8723738-8723758 5.8 
chrY:8724121-8724626 5.68515 
chrY:8725374-8725409 5.48571 
chrY:8725759-8725792 6 
chrY:8725847-8725871 5.75 
chrY:8727383-8727412 5.34483 
chrY:8728329-8728343 6 
chrY:8729102-8729121 5.63158 
chrY:8729151-8729189 5.34211 
chrY:8730928-8730962 5.82353 
chrY:8739154-8739190 6 
chrY:8739548-8739569 5.61905 
chrY:8740662-8740687 5.84 
chrY:8742738-8742786 5.875 
chrY:8745290-8745325 5.65714 
chrY:8747692-8747727 5.88571 
chrY:8749681-8749711 5.23333 
chrY:8750914-8750959 5.37778 
chrY:8751039-8751107 5.95588 
chrY:8755805-8755855 5.4 
chrY:8755880-8755905 6 
chrY:8757589-8757614 5.44 
chrY:8758851-8758888 5.64865 
chrY:8760517-8760532 6 
chrY:8764562-8764587 5.36 
chrY:8765787-8765816 5.27586 
chrY:8768612-8768655 5.67442 
chrY:8774201-8774244 5.88372 
chrY:8774378-8774396 6 
chrY:8774716-8774789 5.57534 
chrY:8776547-8776566 6 
chrY:8779112-8779124 6 
chrY:8785473-8785540 5.83582 
chrY:8786931-8786945 6 
chrY:8787775-8787808 6 
chrY:8788720-8788744 6 
chrY:8789996-8790037 5.70732 
chrY:8792808-8793005 5.64975 
chrY:8793373-8793395 5.95455 
chrY:8794835-8794848 5.92308 
chrY:8799255-8799305 5.44 
chrY:8799979-8800005 5.53846 
chrY:8801252-8801429 5.77401 
chrY:8802421-8802450 5.24138 
chrY:8803794-8803808 6 
chrY:8806170-8806200 5.6 
chrY:8807368-8807400 5.625 
chrY:8808996-8809020 5.5 
chrY:8809250-8809281 5.25806 
chrY:8810136-8810165 5.72414 
chrY:8810787-8810815 5.67857 
chrY:8818332-8818349 5.82353 
chrY:8820452-8820472 5.65 
chrY:8822551-8822592 6 
chrY:8824053-8824081 5.21429 
chrY:8826678-8826717 5.76923 
chrY:8827378-8827421 5.39535 
chrY:8828176-8828205 5.75862 
chrY:8828512-8828564 5.13462 
chrY:8830986-8831019 5.66667 
chrY:8831027-8831085 5.93103 
chrY:8832272-8832294 5.68182 
chrY:8832680-8832722 5.85714 
chrY:8834208-8834238 5.5 
chrY:8834249-8834324 5.26667 
chrY:8834804-8834822 5.83333 
chrY:8835104-8835354 5.472 
chrY:8835718-8835769 5.80392 
chrY:8836181-8836208 6 
chrY:8840371-8840422 5.70588 
chrY:8840613-8840628 5.93333 
chrY:8841925-8841949 5.45833 
chrY:8842183-8842210 5.51852 
chrY:8842943-8842960 6 
chrY:8843536-8843554 6 
chrY:8845212-8845238 5.42308 
chrY:8846146-8846238 5.48913 
chrY:8846629-8846643 6 
chrY:8848259-8848273 6 
chrY:8867538-8867566 5.46429 
chrY:8874877-8874910 5.39394 
chrY:8874970-8874982 6 
chrY:8877363-8877376 6 
chrY:8877586-8877603 5.82353 
chrY:8877883-8877913 5.36667 
chrY:8878098-8878123 5.4 
chrY:8880866-8880903 5.51351 
chrY:8881059-8881078 5.84211 
chrY:8881130-8881162 5.59375 
chrY:8883602-8883633 5.45161 
chrY:8885850-8885911 5.65574 
chrY:8886122-8886135 6 
chrY:8888375-8888395 6 
chrY:8888598-8888635 5.56757 
chrY:8890986-8891019 5.90909 
chrY:8891070-8891095 5.68 
chrY:8893553-8893591 5.36842 
chrY:8896000-8896029 5.58621 
chrY:8896813-8896847 5.76471 
chrY:8900901-8901101 5.69 
chrY:8901142-8901228 5.45349 
chrY:8901238-8901466 5.75877 
chrY:8901547-8901580 5.33333 
chrY:8901693-8901738 5.42222 
chrY:8901984-8902005 5.7619 
chrY:8902672-8902699 5.77778 
chrY:8907664-8907738 5.7973 
chrY:8907753-8907778 5.48 
chrY:8908721-8908734 5.92308 
chrY:8909527-8909549 5.81818 
chrY:8910117-8910194 5.31169 
chrY:8910372-8910481 5.47706 
chrY:8914172-8914212 6 
chrY:8972784-8972805 5.66667 
chrY:8972934-8972955 5.66667 
chrY:8973732-8973774 5.85714 
chrY:8974419-8974446 5.77778 
chrY:8976814-8976836 5.54545 
chrY:8977029-8977041 6 
chrY:8977659-8977689 5.6 
chrY:8979071-8979128 5.64912 
chrY:8981271-8981289 5.88889 
chrY:8981770-8981792 5.63636 
chrY:8982365-8982390 5.68 
chrY:8988883-8988916 5.51515 
chrY:8991016-8991030 6 
chrY:8992708-8992732 5.83333 
chrY:8994098-8994113 6 
chrY:8994663-8994679 6 
chrY:9005251-9005271 5.6 
chrY:9005827-9005899 5.36111 
chrY:9007109-9007136 5.37037 
chrY:9007181-9007209 5.35714 
chrY:9012016-9012029 6 
chrY:9012183-9012231 5.54167 
chrY:9013257-9013270 6 
chrY:9019004-9019081 5.37662 
chrY:9020387-9020455 5.42647 
chrY:9021901-9021922 5.71429 
chrY:9023589-9023614 5.52 
chrY:9026649-9026680 5.54839 
chrY:9028476-9028498 5.90909 
chrY:9028893-9028906 6 
chrY:9030318-9030508 5.85263 
chrY:9031075-9031102 5.59259 
chrY:9031394-9031425 5.67742 
chrY:9034222-9034243 5.66667 
chrY:9038110-9038150 5.275 
chrY:9038303-9038324 5.52381 
chrY:9040069-9040218 5.78523 
chrY:9040887-9041078 5.78534 
chrY:9041099-9041174 5.64 
chrY:9043039-9043064 5.44 
chrY:9044024-9044054 5.46667 
chrY:9047969-9047988 5.73684 
chrY:9050787-9050800 6 
chrY:9054940-9054965 5.84 
chrY:9057655-9057674 5.94737 
chrY:9058628-9058655 5.25926 
chrY:9058675-9058700 5.36 
chrY:9063069-9063090 5.90476 
chrY:9065105-9065143 5.42105 
chrY:9065237-9065267 5.53333 
chrY:9065488-9065511 5.43478 
chrY:9065741-9065768 5.51852 
chrY:9066380-9066415 5.4 
chrY:9066671-9066707 5.5 
chrY:9066899-9066936 5.7027 
chrY:9067077-9067163 5.52326 
chrY:9067196-9067274 5.30769 
chrY:9067412-9067426 6 
chrY:9067483-9067516 5.60606 
chrY:9068876-9068914 5.36842 
chrY:9070124-9070160 5.77778 
chrY:9072324-9072358 5.26471 
chrY:9073932-9074026 5.59574 
chrY:9074042-9074082 5.6 
chrY:9075176-9075203 5.62963 
chrY:9075686-9075708 5.72727 
chrY:9082218-9082240 5.68182 
chrY:9093524-9093560 5.61111 
chrY:9094811-9094947 5.71324 
chrY:9100029-9100052 5.95652 
chrY:9100107-9100120 6 
chrY:9102856-9102889 5.42424 
chrY:9105269-9105287 5.83333 
chrY:9107741-9107766 5.92 
chrY:9109673-9109685 6 
chrY:9115355-9115379 5.45833 
chrY:9125805-9125817 6 
chrY:9127053-9127076 5.91304 
chrY:9127204-9127242 5.44737 
chrY:9127506-9127523 6 
chrY:9131837-9131863 5.46154 
chrY:9134754-9134787 6 
chrY:9136256-9136270 6 
chrY:9136669-9136687 6 
chrY:9138625-9138673 5.75 
chrY:9139765-9139795 5.8 
chrY:9139926-9139945 5.63158 
chrY:9144768-9144788 5.85 
chrY:9146656-9146676 5.7 
chrY:9146840-9146865 5.56 
chrY:9146880-9146901 5.66667 
chrY:9149855-9149881 5.92308 
chrY:9155550-9155563 6 
chrY:9158627-9158653 5.92308 
chrY:9160251-9160287 5.5 
chrY:9160320-9160349 6 
chrY:9168647-9168690 5.39535 
chrY:9173934-9173955 5.57143 
chrY:9174102-9174119 6 
chrY:9175329-9175380 6 
chrY:9177895-9177955 5.83333 
chrY:9180246-9180276 5.43333 
chrY:9181072-9181108 5.77778 
chrY:9181116-9181210 5.51064 
chrY:9181343-9181371 5.32143 
chrY:9182193-9182225 5.8125 
chrY:9188562-9188595 5.27273 
chrY:9189278-9189310 6 
chrY:9190971-9191002 6 
chrY:9191076-9191112 6 
chrY:9194267-9194290 5.6087 
chrY:9194435-9194452 6 
chrY:9195662-9195690 5.71429 
chrY:9198210-9198272 5.83871 
chrY:9200563-9200593 5.43333 
chrY:9201240-9201275 5.25714 
chrY:9201427-9201455 5.71429 
chrY:9201467-9201504 5.81081 
chrY:9201637-9201665 5.32143 
chrY:9202487-9202518 5.80645 
chrY:9204096-9204121 5.32 
chrY:9208838-9208871 5.27273 
chrY:9209554-9209586 6 
chrY:9211247-9211278 6 
chrY:9211352-9211392 6 
chrY:9214545-9214568 5.6087 
chrY:9214713-9214730 6 
chrY:9215941-9215969 5.71429 
chrY:9218488-9218542 5.81481 
chrY:9220834-9220864 5.43333 
chrY:9221514-9221549 5.25714 
chrY:9221660-9221718 5.93103 
chrY:9221726-9221820 5.51064 
chrY:9221955-9221981 5.30769 
chrY:9222804-9222836 5.8125 
chrY:9229173-9229206 5.27273 
chrY:9229889-9229926 6 
chrY:9231587-9231619 6 
chrY:9231698-9231738 6 
chrY:9234891-9234914 5.6087 
chrY:9235059-9235076 6 
chrY:9236286-9236314 5.71429 
chrY:9238834-9238894 5.83333 
chrY:9241186-9241216 5.43333 
chrY:9291359-9291391 5.8125 
chrY:9297725-9297758 5.27273 
chrY:9298441-9298478 6 
chrY:9300139-9300166 6 
chrY:9300240-9300276 6 
chrY:9303427-9303450 5.6087 
chrY:9303595-9303612 6 
chrY:9304822-9304848 5.69231 
chrY:9307366-9307424 5.82759 
chrY:9309716-9309746 5.43333 
chrY:9310393-9310428 5.25714 
chrY:9310539-9310581 5.80952 
chrY:9310589-9310683 5.51064 
chrY:9311667-9311700 5.81818 
chrY:9318036-9318069 5.27273 
chrY:9318752-9318784 6 
chrY:9320445-9320474 5.7931 
chrY:9320548-9320584 6 
chrY:9323737-9323760 5.6087 
chrY:9323905-9323922 6 
chrY:9325132-9325183 6 
chrY:9327698-9327752 5.81481 
chrY:9330044-9330074 5.43333 
chrY:9330723-9330758 5.25714 
chrY:9330910-9330987 5.5974 
chrY:9331120-9331148 5.32143 
chrY:9331971-9332002 5.80645 
chrY:9338322-9338355 5.27273 
chrY:9339038-9339070 6 
chrY:9340732-9340757 6 
chrY:9340831-9340871 6 
chrY:9344020-9344043 5.6087 
chrY:9344188-9344205 6 
chrY:9345415-9345466 6 
chrY:9347980-9348034 5.74074 
chrY:9350322-9350355 5.39394 
chrY:9351005-9351040 5.25714 
chrY:9351151-9351197 5.91304 
chrY:9351205-9351299 5.51064 
chrY:9351432-9351460 5.32143 
chrY:9352283-9352315 5.8125 
chrY:9358648-9358681 5.27273 
chrY:9359364-9359396 6 
chrY:9361057-9361086 6 
chrY:9361160-9361199 5.71795 
chrY:9364350-9364373 5.6087 
chrY:9364518-9364535 6 
chrY:9365745-9365773 5.71429 
chrY:9368293-9368343 5.8 
chrY:9370634-9370664 5.43333 
chrY:9371457-9371503 5.8913 
chrY:9371527-9371605 5.53846 
chrY:9371738-9371766 5.32143 
chrY:9372589-9372621 5.8125 
chrY:9375439-9375492 5.4717 
chrY:9375538-9375550 6 
chrY:9376073-9376096 5.47826 
chrY:9378961-9379062 5.35644 
chrY:9379711-9379737 6 
chrY:9379948-9379968 5.7 
chrY:9384540-9384563 5.6087 
chrY:9388257-9388287 5.33333 
chrY:9388489-9388534 5.46667 
chrY:9392005-9392028 6 
chrY:9392293-9392322 5.17241 
chrY:9393291-9393312 5.90476 
chrY:9398034-9398053 5.78947 
chrY:9401916-9401941 5.96 
chrY:9402491-9402522 5.80645 
chrY:9403152-9403239 5.90805 
chrY:9403270-9403300 6 
chrY:9403521-9403537 6 
chrY:9404093-9404113 5.95 
chrY:9404435-9404472 5.27027 
chrY:9407440-9407479 5.33333 
chrY:9411413-9411432 5.89474 
chrY:9414395-9414443 5.66667 
chrY:9416699-9416749 5.86 
chrY:9418243-9418272 6 
chrY:9418969-9418982 6 
chrY:9420138-9420188 5.88 
chrY:9421369-9421402 5.30303 
chrY:9422941-9422955 6 
chrY:9423111-9423182 5.19718 
chrY:9424048-9424065 5.88235 
chrY:9429480-9429493 6 
chrY:9429667-9429687 6 
chrY:9430123-9430144 5.52381 
chrY:9431997-9432020 5.73913 
chrY:9434397-9434416 5.63158 
chrY:9434756-9434783 5.2963 
chrY:9438099-9438124 6 
chrY:9439830-9439932 5.91176 
chrY:9441060-9441087 5.88889 
chrY:9443626-9443646 5.6 
chrY:9444688-9444720 5.96875 
chrY:9445612-9445638 5.38462 
chrY:9446003-9446022 5.78947 
chrY:9450178-9450208 5.53333 
chrY:9450417-9450445 5.78571 
chrY:9451236-9451268 5.75 
chrY:9451395-9451419 5.45833 
chrY:9453700-9453728 5.71429 
chrY:9456276-9456295 5.68421 
chrY:9457982-9458009 5.2963 
chrY:9458737-9458757 6 
chrY:9459384-9459416 6 
chrY:9465138-9465164 6 
chrY:9467508-9467527 5.73684 
chrY:9468134-9468221 5.72414 
chrY:9470352-9470366 6 
chrY:9471083-9471108 5.36 
chrY:9471401-9471418 6 
chrY:9481241-9481281 5.475 
chrY:9485860-9485918 5.62069 
chrY:9486387-9486437 5.18 
chrY:9492061-9492098 5.62162 
chrY:9498129-9498141 6 
chrY:9502520-9502547 6 
chrY:9503723-9503817 5.76596 
chrY:9504109-9504127 5.72222 
chrY:9507982-9508011 6 
chrY:9508531-9508551 6 
chrY:9509077-9509107 5.6 
chrY:9510437-9510486 5.34694 
chrY:9510611-9510703 5.42391 
chrY:9510732-9510756 6 
chrY:9514492-9514517 5.4 
chrY:9516738-9516760 5.72727 
chrY:9518594-9518618 6 
chrY:9519691-9519893 5.72772 
chrY:9520253-9520277 5.54167 
chrY:9520690-9520707 6 
chrY:9521986-9522094 5.78704 
chrY:9524000-9524062 5.77419 
chrY:9524080-9524144 5.73438 
chrY:9524204-9524303 5.61616 
chrY:9529034-9529078 5.29545 
chrY:9529131-9529152 5.57143 
chrY:9531231-9531260 5.7931 
chrY:9531531-9531552 5.85714 
chrY:9535155-9535167 6 
chrY:9537704-9537717 6 
chrY:9540126-9540149 6 
chrY:9540246-9540259 6 
chrY:9542048-9542069 5.80952 
chrY:9542197-9542216 5.89474 
chrY:9542288-9542314 5.69231 
chrY:9544117-9544165 5.35417 
chrY:9544370-9544393 5.86957 
chrY:9548946-9548990 5.40909 
chrY:9549200-9549215 5.86667 
chrY:9550842-9550865 5.65217 
chrY:9555070-9555117 5.3617 
chrY:9555369-9555400 5.96774 
chrY:9557026-9557054 5.64286 
chrY:9559487-9559521 5.88235 
chrY:9562308-9562325 5.94118 
chrY:9564509-9564522 6 
chrY:9566958-9566997 5.64103 
chrY:9571858-9571901 5.67442 
chrY:9574272-9574301 5.37931 
chrY:9574519-9574562 5.81395 
chrY:9575607-9575627 6 
chrY:9576729-9576748 5.78947 
chrY:9576991-9577038 5.7234 
chrY:9579223-9579267 5.45455 
chrY:9583379-9583400 5.61905 
chrY:9583647-9583664 5.76471 
chrY:9588023-9588050 5.55556 
chrY:9589933-9589950 5.76471 
chrY:9590468-9590493 5.4 
chrY:9590548-9590566 5.83333 
chrY:9591026-9591044 5.83333 
chrY:9596493-9596512 6 
chrY:9601577-9601597 5.65 
chrY:9602654-9602668 6 
chrY:9602734-9602746 6 
chrY:9605158-9605184 5.34615 
chrY:9605871-9605889 5.72222 
chrY:9606828-9606840 6 
chrY:9607709-9607726 6 
chrY:9610034-9610060 5.84615 
chrY:9617673-9617700 5.25926 
chrY:9619867-9619887 5.7 
chrY:9620097-9620131 5.52941 
chrY:9622369-9622381 6 
chrY:9623939-9623951 6 
chrY:9625864-9625880 5.9375 
chrY:9625888-9625916 5.82143 
chrY:9627658-9627674 5.875 
chrY:9629224-9629241 5.76471 
chrY:9634374-9634400 6 
chrY:9636577-9636606 5.37931 
chrY:9636618-9636639 6 
chrY:9639094-9639127 6 
chrY:9640889-9640937 5.875 
chrY:9642252-9642270 5.72222 
chrY:9643093-9643121 5.25 
chrY:9645578-9645596 5.72222 
chrY:9645653-9645668 6 
chrY:9645838-9645867 5.7931 
chrY:9647115-9647139 5.5 
chrY:9647354-9647386 5.3125 
chrY:9649473-9649508 5.4 
chrY:9652105-9652175 5.82857 
chrY:9653456-9653473 6 
chrY:9653885-9653910 5.6 
chrY:9654254-9654452 5.77273 
chrY:9654543-9654584 5.29268 
chrY:9656999-9657024 6 
chrY:9658993-9659040 5.34043 
chrY:9663400-9663442 5.54762 
chrY:9663451-9663488 5.2973 
chrY:9663501-9663519 6 
chrY:9663546-9663593 5.29787 
chrY:9665761-9665789 5.5 
chrY:9666579-9666608 6 
chrY:9669899-9669930 5.6129 
chrY:9671328-9671348 5.7 
chrY:9674624-9674672 5.47917 
chrY:9675006-9675158 5.40789 
chrY:9675262-9675314 5.36538 
chrY:9678251-9678284 5.57576 
chrY:9678635-9678665 5.36667 
chrY:9687234-9687247 6 
chrY:9696643-9696676 5.30303 
chrY:9697146-9697177 6 
chrY:9697189-9697221 5.53125 
chrY:9700062-9700080 5.77778 
chrY:9700317-9700335 6 
chrY:9700780-9700802 5.86364 
chrY:9702867-9702901 6 
chrY:9709878-9709906 5.46429 
chrY:9710995-9711014 5.63158 
chrY:9713326-9713368 5.85714 
chrY:9714740-9714774 5.64706 
chrY:9716807-9716835 5.82143 
chrY:9722500-9722513 6 
chrY:9725259-9725286 5.77778 
chrY:9726135-9726166 5.3871 
chrY:9729092-9729134 5.19048 
chrY:9730294-9730314 5.7 
chrY:9730344-9730426 5.42683 
chrY:9730443-9730493 5.48 
chrY:9730822-9730839 5.82353 
chrY:9731603-9731629 5.76923 
chrY:9732895-9732910 6 
chrY:9733957-9734026 5.37681 
chrY:9735605-9735630 6 
chrY:9737650-9737663 6 
chrY:9740347-9740366 6 
chrY:9741346-9741382 5.88889 
chrY:9742564-9742594 5.8 
chrY:9742809-9742847 5.44737 
chrY:9745501-9745527 5.38462 
chrY:9747133-9747168 5.08571 
chrY:9747263-9747281 6 
chrY:9750125-9750146 5.71429 
chrY:9750954-9750976 5.5 
chrY:9752584-9752596 6 
chrY:9753975-9753990 6 
chrY:9756955-9757001 5.47826 
chrY:9757474-9757515 5.43902 
chrY:9758179-9758209 5.26667 
chrY:9761335-9761372 5.45946 
chrY:9764301-9764404 5.83495 
chrY:9769130-9769173 5.2093 
chrY:9771562-9771580 5.83333 
chrY:9771940-9771953 6 
chrY:9773627-9773663 5.75 
chrY:9774350-9774518 5.89286 
chrY:9777006-9777057 5.70588 
chrY:9777507-9777563 5.625 
chrY:9777589-9777626 5.32432 
chrY:9777709-9777742 5.51515 
chrY:9784748-9784768 5.7 
chrY:9787217-9787234 5.94118 
chrY:9789275-9789332 5.96491 
chrY:9789340-9789379 5.4359 
chrY:9794251-9794295 5.40909 
chrY:9797166-9797190 5.70833 
chrY:9798063-9798075 6 
chrY:9799134-9799153 6 
chrY:9799197-9799222 5.88 
chrY:9806689-9806783 5.54255 
chrY:9806794-9806819 5.68 
chrY:9806830-9806922 5.38043 
chrY:9807822-9807847 5.76 
chrY:9809175-9809262 5.56322 
chrY:9809851-9809872 5.80952 
chrY:9820733-9820770 5.67568 
chrY:9821822-9821843 5.52381 
chrY:9822882-9822912 5.76667 
chrY:9823410-9823437 6 
chrY:9824043-9824061 5.88889 
chrY:9824963-9825025 5.70968 
chrY:9830260-9830274 6 
chrY:9831561-9831615 5.66667 
chrY:9832701-9832714 6 
chrY:9834080-9834103 5.73913 
chrY:9835669-9835694 5.56 
chrY:9836880-9836903 5.82609 
chrY:9838127-9838142 5.86667 
chrY:9839545-9839568 6 
chrY:9839956-9839981 5.76 
chrY:9843184-9843223 5.94872 
chrY:9845279-9845307 5.78571 
chrY:9845461-9845482 5.80952 
chrY:9845519-9845549 5.43333 
chrY:9847289-9847312 6 
chrY:9849586-9849619 5.69697 
chrY:9852524-9852554 5.26667 
chrY:9852882-9853113 5.61472 
chrY:9853140-9853188 5.83333 
chrY:9854199-9854240 5.60976 
chrY:9854343-9854357 6 
chrY:9855688-9855729 5.70732 
chrY:9856107-9856125 6 
chrY:9857382-9857398 6 
chrY:9859192-9859204 6 
chrY:9862411-9862464 5.16981 
chrY:9865112-9865136 5.79167 
chrY:9865504-9865531 5.48148 
chrY:9867256-9867273 6 
chrY:9869521-9869536 6 
chrY:9870014-9870044 5.8 
chrY:9878588-9878612 5.54167 
chrY:9880136-9880227 5.85714 
chrY:9890761-9890790 5.58621 
chrY:9891625-9891654 5.86207 
chrY:9898465-9898510 5.82222 
chrY:9900347-9900375 5.64286 
chrY:9900443-9900497 5.72222 
chrY:9903941-9903986 5.77778 
chrY:9906495-9906543 5.75 
chrY:9907687-9907724 5.43243 
chrY:9925976-9926008 5.6875 
chrY:9926912-9926925 5.92308 
chrY:9927293-9927348 5.52727 
chrY:9927369-9927422 5.28302 
chrY:9928883-9928939 5.33929 
chrY:9928953-9928984 5.54839 
chrY:9929508-9929556 5.47917 
chrY:9942043-9942066 6 
chrY:9945862-9945874 6 
chrY:9950879-9950905 5.38462 
chrY:9952877-9952906 5.75862 
chrY:9954137-9954154 5.88235 
chrY:9956364-9956398 5.91176 
chrY:9959067-9959096 5.89655 
chrY:9959845-9959898 5.73585 
chrY:9968209-9968314 5.92381 
chrY:9968330-9968350 5.75 
chrY:9969637-9969675 5.55263 
chrY:9972689-9972706 5.82353 
chrY:9975331-9975366 5.8 
chrY:9975806-9975841 5.91429 
chrY:9977808-9977841 5.54545 
chrY:9980710-9980804 5.24468 
chrY:9980822-9981008 5.39247 
chrY:9981408-9981435 5.48148 
chrY:9982395-9982410 5.93333 
chrY:9990547-9990589 5.69048 
chrY:9991637-9991652 6 
chrY:9992415-9992443 5.21429 
chrY:9996360-9996382 5.95455 
chrY:9996600-9996654 5.2963 
chrY:10002417-10002434 5.76471 
chrY:10004847-10004890 5.76744 
chrY:10007162-10007322 5.29375 
chrY:10008399-10008551 5.38158 
chrY:10008560-10008598 5.31579 
chrY:10012792-10012822 5.46667 
chrY:10012829-10012855 6 
chrY:10012924-10012970 5.21739 
chrY:10014984-10015006 6 
chrY:10015575-10015615 5.375 
chrY:10015632-10015660 5.85714 
chrY:10016039-10016127 5.53409 
chrY:10017059-10017097 5.89474 
chrY:10017686-10017842 5.62821 
chrY:10018129-10018147 6 
chrY:10018585-10018597 6 
chrY:10018625-10018645 6 
chrY:10019047-10019073 5.30769 
chrY:10019286-10019305 5.89474 
chrY:10019444-10019477 5.51515 
chrY:10019570-10019601 5.90323 
chrY:10020037-10020072 5.8 
chrY:10020425-10020591 5.70482 
chrY:10020638-10020735 5.61856 
chrY:10020798-10020923 5.576 
chrY:10020942-10020971 5.41379 
chrY:10021012-10021188 5.51136 
chrY:10021203-10021471 5.51493 
chrY:10021504-10021775 5.49077 
chrY:10022316-10022332 6 
chrY:10022792-10022817 5.32 
chrY:10023230-10023263 5.60606 
chrY:10023460-10023510 5.68 
chrY:10023593-10023655 5.83871 
chrY:10023666-10023822 5.3141 
chrY:10023853-10023904 5.60784 
chrY:10023941-10024296 5.50704 
chrY:10024312-10024491 5.55866 
chrY:10024536-10024756 5.58636 
chrY:10025789-10025818 5.58621 
chrY:10026995-10027027 5.71875 
chrY:10027700-10027725 5.4 
chrY:10029945-10029972 5.33333 
chrY:10031198-10031220 5.81818 
chrY:10031963-10031975 6 
chrY:10032344-10032378 5.5 
chrY:10039724-10039749 5.68 
chrY:10046072-10046116 5.81818 
chrY:10047740-10047771 5.51613 
chrY:10059361-10059395 5.29412 
chrY:10067236-10067252 6 
chrY:10070466-10070478 6 
chrY:10073696-10073713 5.88235 
chrY:10075786-10075812 5.73077 
chrY:13132842-13132865 5.82609 
chrY:13137119-13137171 5.75 
chrY:13137278-13137302 5.5 
chrY:13137311-13137448 5.78832 
chrY:13137468-13137491 5.65217 
chrY:13137571-13137648 5.49351 
chrY:13137779-13137847 5.89706 
chrY:13137877-13137960 5.45783 
chrY:13137970-13138053 5.85542 
chrY:13138069-13138093 5.91667 
chrY:13138108-13138124 5.9375 
chrY:13138140-13138247 5.62617 
chrY:13138256-13138307 5.21569 
chrY:13138391-13138471 5.65 
chrY:13138500-13138695 5.37949 
chrY:13138738-13138874 5.55147 
chrY:13138981-13139104 5.33333 
chrY:13139118-13139183 5.46154 
chrY:13139198-13139226 5.60714 
chrY:13139239-13139298 5.9661 
chrY:13139312-13139405 5.73118 
chrY:13139417-13139449 5.375 
chrY:13139536-13139686 5.72667 
chrY:13139717-13139734 6 
chrY:13139787-13139878 5.52747 
chrY:13140125-13140208 5.98795 
chrY:13140226-13140284 5.48276 
chrY:13140344-13140595 5.58566 
chrY:13140616-13140666 5.52 
chrY:13140709-13140773 5.625 
chrY:13140864-13140898 5.76471 
chrY:13140911-13140924 6 
chrY:13140935-13141163 5.64912 
chrY:13141184-13141253 6 
chrY:13141333-13141455 5.67213 
chrY:13141658-13141838 5.9 
chrY:13141907-13142064 5.63057 
chrY:13142184-13142292 5.51852 
chrY:13142428-13142456 5.32143 
chrY:13142475-13142570 5.45263 
chrY:13142602-13142639 5.43243 
chrY:13142649-13142678 5.41379 
chrY:13142697-13142762 5.55385 
chrY:13142878-13142938 5.55 
chrY:13142948-13143013 5.90769 
chrY:13143040-13143060 5.7 
chrY:13143071-13143164 5.36559 
chrY:13143232-13143270 5.36842 
chrY:13143306-13143341 5.62857 
chrY:13143409-13143501 5.18478 
chrY:13143518-13143553 5.45714 
chrY:13143575-13143644 5.4058 
chrY:13143720-13143787 5.8806 
chrY:13143800-13143881 5.75309 
chrY:13143912-13143935 5.47826 
chrY:13193984-13194004 5.7 
chrY:13194015-13194099 5.55952 
chrY:13194112-13194158 5.63043 
chrY:13194241-13194353 5.625 
chrY:13194414-13194448 5.79412 
chrY:13194469-13194565 5.46875 
chrY:13194583-13194642 5.91525 
chrY:13194701-13194730 5.62069 
chrY:13194783-13194895 5.61607 
chrY:13194975-13195065 5.45556 
chrY:13195193-13195283 5.74444 
chrY:13195295-13195402 5.50467 
chrY:13195433-13195597 5.40854 
chrY:13195669-13195856 5.5615 
chrY:13195977-13196003 5.65385 
chrY:13196018-13196051 5.54545 
chrY:13196092-13196126 5.47059 
chrY:13196168-13196269 5.47525 
chrY:13196295-13196336 5.7561 
chrY:13196408-13196457 5.83673 
chrY:13196480-13196528 5.47917 
chrY:13196594-13196627 5.72727 
chrY:13199164-13199177 6 
chrY:13203549-13203576 5.88889 
chrY:13203592-13203813 5.49321 
chrY:13203846-13203895 5.63265 
chrY:13203994-13204137 5.56643 
chrY:13204199-13204591 5.58418 
chrY:13204621-13204645 5.58333 
chrY:13204761-13204802 5.53659 
chrY:13205579-13205609 5.86667 
chrY:13205819-13205839 5.65 
chrY:13213716-13213790 5.72973 
chrY:13213820-13213857 6 
chrY:13213879-13213942 5.39683 
chrY:13214289-13214303 6 
chrY:13217606-13217657 5.09804 
chrY:13218966-13218999 5.75758 
chrY:13219662-13219710 5.6875 
chrY:13221769-13221818 5.42857 
chrY:13221845-13221906 5.55738 
chrY:13221963-13222411 5.69643 
chrY:13222420-13223810 5.60216 
chrY:13223823-13223858 5.6 
chrY:13226714-13226731 5.82353 
chrY:13232682-13232704 5.63636 
chrY:13233319-13233331 6 
chrY:13236119-13236137 5.88889 
chrY:13236439-13236481 5.95238 
chrY:13239513-13239525 6 
chrY:13242241-13242257 6 
chrY:13242424-13242454 6 
chrY:13243435-13243474 5.35897 
chrY:13245006-13245034 5.53571 
chrY:13247061-13247094 5.60606 
chrY:13247215-13247243 5.17857 
chrY:13251125-13251153 5.32143 
chrY:13251635-13251668 5.54545 
chrY:13254002-13254014 6 
chrY:13256858-13256871 6 
chrY:13257268-13257302 5.88235 
chrY:13258558-13258573 6 
chrY:13259543-13259592 5.38776 
chrY:13259648-13259690 5.45238 
chrY:13259722-13259845 5.73171 
chrY:13260580-13260601 5.7619 
chrY:13260838-13260867 6 
chrY:13262083-13262115 5.28125 
chrY:13264454-13264482 5.64286 
chrY:13265497-13265527 6 
chrY:13266422-13266484 5.72581 
chrY:13267597-13267619 5.72727 
chrY:13268393-13268422 5.55172 
chrY:13269572-13269597 6 
chrY:13271204-13271222 5.88889 
chrY:13272115-13272143 5.92857 
chrY:13272763-13272782 5.89474 
chrY:13273681-13273699 5.88889 
chrY:13275664-13275743 5.12658 
chrY:13276118-13276148 5.6 
chrY:13277407-13277436 5.44828 
chrY:13278700-13278727 5.40741 
chrY:13279998-13280019 6 
chrY:13287924-13287979 5.49091 
chrY:13290731-13290745 5.92857 
chrY:13294037-13294063 5.69231 
chrY:13294171-13294201 5.43333 
chrY:13300701-13300717 6 
chrY:13302961-13302989 5.67857 
chrY:13303269-13303284 5.93333 
chrY:13309747-13309777 5.26667 
chrY:13313509-13313549 5.425 
chrY:13316105-13316128 5.52174 
chrY:13318990-13319003 6 
chrY:13319234-13319259 5.48 
chrY:13319344-13319364 5.9 
chrY:13319446-13319501 5.74545 
chrY:13323494-13323513 6 
chrY:13325664-13325694 5.8 
chrY:13326130-13326160 5.93333 
chrY:13329077-13329163 5.4186 
chrY:13329859-13329939 5.725 
chrY:13336279-13336304 5.4 
chrY:13344243-13344267 6 
chrY:13344608-13344637 5.27586 
chrY:13346071-13346100 5.86207 
chrY:13346773-13346793 5.7 
chrY:13347932-13347975 6 
chrY:13348023-13348040 5.94118 
chrY:13348776-13348799 5.82609 
chrY:13348954-13348976 5.5 
chrY:13350811-13350889 5.55128 
chrY:13351186-13351201 6 
chrY:13352502-13352543 5.21951 
chrY:13353558-13353572 5.92857 
chrY:13353735-13353818 5.68675 
chrY:13354858-13354882 5.625 
chrY:13355247-13355272 5.44 
chrY:13356624-13356650 5.73077 
chrY:13358840-13358869 5.62069 
chrY:13360670-13360696 5.73077 
chrY:13362360-13362381 5.7619 
chrY:13364146-13364172 6 
chrY:13373531-13373559 5.78571 
chrY:13373764-13373823 5.16949 
chrY:13374262-13374304 5.59524 
chrY:13386177-13386201 5.5 
chrY:13389628-13389663 5.6 
chrY:13389954-13389993 5.61538 
chrY:13390714-13390731 6 
chrY:13395145-13395167 5.5 
chrY:13397222-13397256 5.20588 
chrY:13398653-13398671 5.88889 
chrY:13402406-13402439 5.72727 
chrY:13405954-13405986 5.25 
chrY:13407133-13407150 5.76471 
chrY:13414359-13414394 5.77143 
chrY:13414797-13414812 6 
chrY:13421402-13421421 5.68421 
chrY:13421662-13421688 5.84615 
chrY:13422494-13422525 5.35484 
chrY:13433424-13433457 5.90909 
chrY:13433617-13433653 5.66667 
chrY:13439770-13439797 5.33333 
chrY:13441613-13441639 5.65385 
chrY:13443407-13443439 5.78125 
chrY:13444912-13444954 5.09524 
chrY:13445362-13445386 5.79167 
chrY:13446514-13446720 5.65534 
chrY:13446804-13446899 5.88421 
chrY:13446941-13447011 5.38571 
chrY:13447078-13447350 5.55147 
chrY:13447362-13447386 5.45833 
chrY:13447478-13447506 5.57143 
chrY:13447528-13447634 5.42453 
chrY:13447645-13447779 5.47761 
chrY:13447862-13447996 5.47015 
chrY:13448018-13448125 5.47664 
chrY:13448187-13448232 5.71111 
chrY:13448242-13448350 5.69444 
chrY:13448437-13448495 5.65517 
chrY:13448566-13448623 5.40351 
chrY:13448633-13448923 5.68621 
chrY:13449027-13449049 5.5 
chrY:13449060-13449136 5.67105 
chrY:13449294-13449411 5.62393 
chrY:13449495-13449512 6 
chrY:13449522-13449616 5.68085 
chrY:13449696-13449748 6 
chrY:13449757-13449799 5.71429 
chrY:13449868-13450187 5.60502 
chrY:13450267-13450348 5.75309 
chrY:13450388-13450489 5.80198 
chrY:13450503-13450565 5.82258 
chrY:13450578-13450610 5.6875 
chrY:13450730-13450800 5.54286 
chrY:13450818-13451056 5.43697 
chrY:13451140-13451221 5.62963 
chrY:13451230-13451340 5.62727 
chrY:13451400-13451548 5.54054 
chrY:13451631-13451754 5.56098 
chrY:13451866-13451891 5.76 
chrY:13451910-13452039 5.44186 
chrY:13452064-13452249 5.42703 
chrY:13452332-13452391 6 
chrY:13452432-13452488 5.57143 
chrY:13452531-13452649 5.72881 
chrY:13452674-13452754 5.6 
chrY:13452766-13452939 5.63584 
chrY:13452954-13453014 5.71667 
chrY:13453044-13453075 5.80645 
chrY:13453105-13453190 5.92941 
chrY:13453209-13453273 5.8125 
chrY:13453284-13453375 5.82418 
chrY:13453454-13453505 6 
chrY:13453530-13453573 5.51163 
chrY:13453597-13453703 5.77358 
chrY:13453742-13453761 6 
chrY:13453813-13453916 5.7767 
chrY:13453931-13454000 5.50725 
chrY:13454016-13454158 5.69014 
chrY:13454177-13454189 6 
chrY:13454197-13454282 5.96471 
chrY:13454317-13454357 5.5 
chrY:13454384-13454410 6 
chrY:13454427-13454458 5.51613 
chrY:13454537-13454593 5.83929 
chrY:13454628-13454662 5.55882 
chrY:13454702-13454767 5.67692 
chrY:13454786-13454915 5.82946 
chrY:13454954-13455009 5.43636 
chrY:13455035-13455164 5.77519 
chrY:13455205-13455251 5.69565 
chrY:13455270-13455334 5.26562 
chrY:13455354-13455454 5.7 
chrY:13455479-13455534 5.45455 
chrY:13455549-13455620 5.76056 
chrY:13455639-13455694 5.45455 
chrY:13455709-13455765 5.89286 
chrY:13455781-13455855 5.77027 
chrY:13455877-13455954 5.7013 
chrY:13455966-13456007 5.56098 
chrY:13456019-13456116 5.7732 
chrY:13456171-13456185 6 
chrY:13456209-13456265 5.57143 
chrY:13456294-13456367 5.86301 
chrY:13456383-13456444 5.60656 
chrY:13456527-13456648 5.42149 
chrY:13456662-13456698 5.41667 
chrY:13456753-13456785 5.625 
chrY:13456814-13456883 5.66667 
chrY:13456923-13456951 5.75 
chrY:13456988-13457033 5.51111 
chrY:13457047-13457083 5.69444 
chrY:13457101-13457141 5.675 
chrY:13457157-13457197 5.525 
chrY:13457242-13457265 6 
chrY:13457332-13457393 5.80328 
chrY:13457408-13457481 5.60274 
chrY:13457512-13457557 5.86667 
chrY:13457587-13457632 5.66667 
chrY:13457646-13457704 5.81034 
chrY:13457716-13457772 6 
chrY:13457786-13457817 5.80645 
chrY:13457845-13457880 5.8 
chrY:13457901-13458032 5.94656 
chrY:13458045-13458117 5.76389 
chrY:13458136-13458187 5.76471 
chrY:13458201-13458244 5.72093 
chrY:13458297-13458326 5.72414 
chrY:13458361-13458427 5.81818 
chrY:13458441-13458527 5.55814 
chrY:13458551-13458597 5.65217 
chrY:13458616-13458771 5.83871 
chrY:13458822-13458851 5.7931 
chrY:13458865-13458892 5.37037 
chrY:13458914-13458954 5.85 
chrY:13458972-13458992 5.75 
chrY:13459014-13459096 5.67073 
chrY:13459116-13459207 5.69231 
chrY:13459221-13459362 5.71631 
chrY:13459405-13459435 5.8 
chrY:13459498-13459621 5.74797 
chrY:13459644-13459683 6 
chrY:13459725-13459760 6 
chrY:13470257-13470284 5.55556 
chrY:13472206-13472228 5.86364 
chrY:13486880-13486901 6 
chrY:13487715-13487749 5.17647 
chrY:13489611-13489638 5.96296 
chrY:13493844-13493887 5.81395 
chrY:13494244-13494268 5.5 
chrY:13494523-13494563 5.525 
chrY:13497021-13497046 5.56 
chrY:13497659-13497674 6 
chrY:13498312-13498355 5.25581 
chrY:13500292-13500305 6 
chrY:13500327-13500364 5.64865 
chrY:13501036-13501068 5.40625 
chrY:13502929-13502948 5.63158 
chrY:13503488-13503532 5.61364 
chrY:13503585-13503606 5.80952 
chrY:13503658-13503684 5.73077 
chrY:13504909-13504944 5.57143 
chrY:13507538-13507561 5.52174 
chrY:13507972-13508002 5.7 
chrY:13508663-13508684 5.52381 
chrY:13512510-13512561 5.70588 
chrY:13515265-13515297 5.5625 
chrY:13520611-13520623 6 
chrY:13521039-13521054 6 
chrY:13522804-13522826 5.5 
chrY:13523622-13523640 5.88889 
chrY:13523690-13523768 5.61538 
chrY:13523864-13523889 5.76 
chrY:13524761-13524790 5.17241 
chrY:13525296-13525314 5.83333 
chrY:13530079-13530098 6 
chrY:13531753-13531771 6 
chrY:13532875-13532895 5.75 
chrY:13533992-13534018 5.38462 
chrY:13535639-13535766 5.74016 
chrY:13538198-13538219 6 
chrY:13540253-13540300 6 
chrY:13541895-13541920 5.72 
chrY:13542933-13542971 5.84211 
chrY:13545225-13545416 5.76963 
chrY:13545822-13545843 5.80952 
chrY:13546989-13547022 6 
chrY:13549878-13549910 5.8125 
chrY:13550965-13550988 5.56522 
chrY:13551011-13551050 5.64103 
chrY:13554426-13554454 5.67857 
chrY:13555243-13555267 5.75 
chrY:13559371-13559396 5.36 
chrY:13563567-13563581 5.92857 
chrY:13566339-13566356 5.82353 
chrY:13566909-13567003 5.78723 
chrY:13571408-13571448 5.6 
chrY:13571454-13571519 5.35385 
chrY:13571662-13571677 5.86667 
chrY:13573545-13573558 6 
chrY:13574591-13574608 5.76471 
chrY:13576096-13576131 5.77143 
chrY:13579531-13579549 6 
chrY:13582503-13582526 5.6087 
chrY:13582654-13582699 5.57778 
chrY:13585053-13585067 6 
chrY:13585929-13585968 5.69231 
chrY:13587391-13587410 5.94737 
chrY:13588137-13588231 5.84043 
chrY:13592303-13592364 5.31148 
chrY:13592733-13592760 5.66667 
chrY:13593398-13593454 5.48214 
chrY:13593572-13593602 5.53333 
chrY:13593658-13593707 5.20408 
chrY:13593865-13593886 5.52381 
chrY:13593920-13593944 5.45833 
chrY:13593954-13593991 5.27027 
chrY:13594287-13594316 5.41379 
chrY:13594498-13594537 5.25641 
chrY:13594582-13594616 5.41176 
chrY:13594656-13594692 5.19444 
chrY:13594743-13594759 5.875 
chrY:13594930-13594954 5.41667 
chrY:13594993-13595018 5.56 
chrY:13595269-13595288 6 
chrY:13596689-13596714 5.4 
chrY:13596766-13596803 5.2973 
chrY:13596985-13597014 5.41379 
chrY:13597120-13597150 5.23333 
chrY:13597212-13597224 6 
chrY:13597276-13597341 5.27692 
chrY:13597393-13597412 5.68421 
chrY:13597656-13597704 5.4375 
chrY:13598058-13598081 5.73913 
chrY:13598675-13598776 5.33663 
chrY:13598872-13598923 5.80392 
chrY:13598935-13599454 5.63006 
chrY:13599465-13599913 5.60491 
chrY:13599939-13600132 5.54922 
chrY:13600147-13600263 5.74138 
chrY:13600274-13600361 5.74713 
chrY:13600398-13600447 5.63265 
chrY:13600454-13600602 5.61486 
chrY:13600982-13601067 5.57647 
chrY:13601982-13602005 6 
chrY:13602338-13602436 5.59184 
chrY:13604671-13604716 5.46667 
chrY:13605194-13605249 5.74545 
chrY:13605954-13605972 5.77778 
chrY:13606020-13606050 5.2 
chrY:13606481-13606536 5.36364 
chrY:13606547-13606559 6 
chrY:13606877-13606910 6 
chrY:13607598-13607622 5.95833 
chrY:13608008-13608042 5.97059 
chrY:13608647-13608669 6 
chrY:13610997-13611025 5.28571 
chrY:13611405-13611425 5.85 
chrY:13611729-13611754 5.96 
chrY:13611830-13611848 6 
chrY:13611988-13612002 6 
chrY:13612890-13612934 5.36364 
chrY:13612944-13612992 5.75 
chrY:13615609-13615638 5.68966 
chrY:13616427-13616454 5.81481 
chrY:13621203-13621235 5.21875 
chrY:13622891-13622914 5.43478 
chrY:13623011-13623052 5.82927 
chrY:13623904-13623926 5.72727 
chrY:13624291-13624370 5.68354 
chrY:13628027-13628087 5.46667 
chrY:13631761-13631785 5.5 
chrY:13633008-13633062 5.77778 
chrY:13634697-13634718 6 
chrY:13636600-13636616 5.875 
chrY:13636790-13636824 5.47059 
chrY:13637319-13637371 5.48077 
chrY:13640942-13641009 5.47761 
chrY:13642335-13642364 5.2069 
chrY:13642380-13642594 5.41589 
chrY:13642607-13642636 5.41379 
chrY:13642746-13642779 5.90909 
chrY:13642793-13642829 5.30556 
chrY:13642845-13642893 5.60417 
chrY:13642954-13643036 5.58537 
chrY:13643070-13643202 5.47727 
chrY:13643215-13643399 5.48913 
chrY:13643440-13643494 5.25926 
chrY:13643532-13643616 5.61905 
chrY:13643641-13643770 5.26357 
chrY:13643781-13643816 5.62857 
chrY:13643954-13643988 5.41176 
chrY:13644002-13644117 5.42609 
chrY:13644147-13644221 5.51351 
chrY:13644237-13644285 5.41667 
chrY:13644425-13644454 5.65517 
chrY:13644458-13644575 5.22222 
chrY:13644591-13644663 5.375 
chrY:13644680-13644771 5.37363 
chrY:13644808-13644837 5.58621 
chrY:13644877-13645034 5.31847 
chrY:13645110-13645163 5.66038 
chrY:13645188-13645300 5.66071 
chrY:13645384-13645611 5.36564 
chrY:13645629-13645682 5.4717 
chrY:13645711-13645817 5.51887 
chrY:13645831-13645870 5.69231 
chrY:13645909-13646003 5.2766 
chrY:13646026-13646055 5.41379 
chrY:13646068-13646198 5.36923 
chrY:13646277-13646301 5.41667 
chrY:13646409-13646442 5.51515 
chrY:13646454-13646512 5.44828 
chrY:13646551-13646582 5.64516 
chrY:13646706-13646736 5.66667 
chrY:13646818-13646866 5.29167 
chrY:13647235-13647265 5.66667 
chrY:13647306-13647332 5.76923 
chrY:13647376-13647391 5.86667 
chrY:13647402-13647454 5.69231 
chrY:13647478-13647541 5.44444 
chrY:13647659-13647679 5.9 
chrY:13647840-13647905 5.61538 
chrY:13647957-13648042 5.37647 
chrY:13648091-13648188 5.53608 
chrY:13648200-13648304 5.26923 
chrY:13648336-13648353 6 
chrY:13648381-13648397 6 
chrY:13648512-13648576 5.29688 
chrY:13648663-13648754 5.38462 
chrY:13648807-13648954 5.40136 
chrY:13648962-13649002 6 
chrY:13649013-13649043 5.36667 
chrY:13649205-13649250 5.37778 
chrY:13649294-13649378 5.29762 
chrY:13649394-13649406 6 
chrY:13649510-13649538 5.75 
chrY:13649633-13649689 5.5 
chrY:13649761-13649847 5.17442 
chrY:13649900-13649920 5.65 
chrY:13650009-13650063 5.37037 
chrY:13650115-13650173 5.44828 
chrY:13650206-13650287 5.37037 
chrY:13650534-13650590 5.69643 
chrY:13650606-13650687 5.45679 
chrY:13650712-13650777 5.70769 
chrY:13650901-13650937 5.5 
chrY:13650983-13651030 5.48936 
chrY:13651051-13651127 5.55263 
chrY:13651179-13651217 5.5 
chrY:13651327-13651387 5.63333 
chrY:13651424-13651481 5.4386 
chrY:13651494-13651515 5.71429 
chrY:13651527-13651556 5.34483 
chrY:13651605-13651651 5.43478 
chrY:13651674-13651694 6 
chrY:13651938-13651954 6 
chrY:13652035-13652071 5.30556 
chrY:13652111-13652194 5.85542 
chrY:13652203-13652254 5.33333 
chrY:13652269-13652291 6 
chrY:13652328-13652393 5.35385 
chrY:13652431-13652454 5.47826 
chrY:13652483-13652504 5.71429 
chrY:13652677-13652712 5.31429 
chrY:13652724-13652755 5.41935 
chrY:13652858-13653026 5.33929 
chrY:13653040-13653099 5.64407 
chrY:13653130-13653162 5.71875 
chrY:13653185-13653262 5.35065 
chrY:13653270-13653314 5.59091 
chrY:13653322-13653335 6 
chrY:13653380-13653411 5.29032 
chrY:13653473-13653497 5.375 
chrY:13653592-13653638 5.28261 
chrY:13653698-13653720 5.59091 
chrY:13653764-13653943 5.27374 
chrY:13653960-13653984 5.875 
chrY:13653992-13654065 5.47945 
chrY:13654102-13654122 5.7 
chrY:13654219-13654256 5.83784 
chrY:13654299-13654333 5.52941 
chrY:13654374-13654454 5.4875 
chrY:13654498-13654526 5.53571 
chrY:13654603-13654624 6 
chrY:13654893-13654921 5.46429 
chrY:13654935-13654981 5.54348 
chrY:13654997-13655038 5.17073 
chrY:13655095-13655120 5.48 
chrY:13655181-13655207 6 
chrY:13655298-13655362 5.8125 
chrY:13655376-13655388 6 
chrY:13655430-13655454 5.5 
chrY:13655647-13655665 5.83333 
chrY:13655769-13655810 5.31707 
chrY:13655818-13655929 5.27928 
chrY:13655942-13655993 5.45098 
chrY:13656160-13656186 5.46154 
chrY:13656211-13656231 5.65 
chrY:13656276-13656380 5.375 
chrY:13656423-13656457 5.58824 
chrY:13656575-13656595 5.7 
chrY:13656690-13656714 5.5 
chrY:13656786-13656807 5.71429 
chrY:13656922-13656954 5.3125 
chrY:13657003-13657023 5.75 
chrY:13657036-13657088 5.40385 
chrY:13657108-13657172 5.46875 
chrY:13657225-13657258 5.81818 
chrY:13657267-13657320 5.35849 
chrY:13657376-13657393 6 
chrY:13657454-13657482 5.28571 
chrY:13657514-13657575 5.34426 
chrY:13657698-13657821 5.4065 
chrY:13657853-13657941 5.38636 
chrY:13658011-13658037 5.53846 
chrY:13658056-13658171 5.12174 
chrY:13658243-13658281 5.68421 
chrY:13658313-13658356 5.46512 
chrY:13658401-13658418 6 
chrY:13658463-13658517 5.35185 
chrY:13658527-13658608 5.14815 
chrY:13658632-13658684 5.36538 
chrY:13658737-13658766 5.7931 
chrY:13658791-13658851 5.43333 
chrY:13658913-13658938 5.44 
chrY:13659021-13659110 5.33708 
chrY:13659232-13659293 5.54098 
chrY:13659314-13659394 5.2875 
chrY:13659413-13659445 5.46875 
chrY:13659554-13659584 5.6 
chrY:13659651-13659775 5.29839 
chrY:13659817-13659869 5.51923 
chrY:13659906-13659927 5.66667 
chrY:13659945-13659968 5.52174 
chrY:13660067-13660106 5.74359 
chrY:13660196-13660327 5.38168 
chrY:13660397-13660443 5.56522 
chrY:13660530-13660577 5.59574 
chrY:13660691-13660705 6 
chrY:13660792-13660822 5.63333 
chrY:13660896-13660944 5.39583 
chrY:13661115-13661149 5.64706 
chrY:13661157-13661241 5.44048 
chrY:13661263-13661343 5.6625 
chrY:13661480-13661518 5.42105 
chrY:13661562-13661658 5.28125 
chrY:13661683-13661733 5.32 
chrY:13661793-13661868 5.57333 
chrY:13661972-13662140 5.41071 
chrY:13662451-13662498 5.65957 
chrY:13662509-13662540 5.3871 
chrY:13662626-13662665 5.58974 
chrY:13662746-13662783 5.40541 
chrY:13662841-13662883 5.30952 
chrY:13662900-13662920 5.9 
chrY:13662936-13662954 6 
chrY:13663138-13663195 5.52632 
chrY:13663272-13663319 5.53191 
chrY:13663341-13663421 5.55 
chrY:13663454-13663559 5.38095 
chrY:13663609-13663662 5.54717 
chrY:13663727-13663774 5.70213 
chrY:13663802-13663879 5.51948 
chrY:13663918-13663943 6 
chrY:13664096-13664116 5.7 
chrY:13664205-13664297 5.51087 
chrY:13664343-13664417 5.77027 
chrY:13664441-13664486 5.86667 
chrY:13664519-13664575 5.39286 
chrY:13664614-13664635 5.95238 
chrY:13664697-13664788 5.61538 
chrY:13664878-13664892 6 
chrY:13664928-13664995 5.25373 
chrY:13665020-13665055 5.71429 
chrY:13665100-13665132 5.65625 
chrY:13665183-13665208 5.56 
chrY:13665250-13665284 5.44118 
chrY:13665339-13665374 5.48571 
chrY:13665431-13665468 5.40541 
chrY:13665480-13665511 5.6129 
chrY:13665560-13665612 5.46154 
chrY:13665703-13665737 5.67647 
chrY:13666022-13666154 5.4697 
chrY:13666178-13666244 5.63636 
chrY:13666267-13666299 5.3125 
chrY:13666465-13666484 5.68421 
chrY:13666501-13666533 5.4375 
chrY:13666588-13666632 5.27273 
chrY:13666675-13666708 5.48485 
chrY:13666722-13666824 5.51961 
chrY:13666851-13666933 5.45122 
chrY:13667026-13667046 5.7 
chrY:13667114-13667270 5.34615 
chrY:13667321-13667394 5.36986 
chrY:13667441-13667507 5.4697 
chrY:13667613-13667633 5.7 
chrY:13667657-13667683 5.53846 
chrY:13667736-13667763 5.77778 
chrY:13667922-13668016 5.30851 
chrY:13668026-13668095 5.57971 
chrY:13668150-13668222 5.34722 
chrY:13668254-13668281 5.40741 
chrY:13668346-13668395 5.5102 
chrY:13668438-13668520 5.5 
chrY:13668531-13668624 5.50538 
chrY:13668764-13668803 5.4359 
chrY:13668917-13668945 5.39286 
chrY:13668954-13668992 5.34211 
chrY:13669032-13669114 5.32927 
chrY:13669170-13669218 5.58333 
chrY:13669262-13669313 5.17647 
chrY:13669382-13669420 5.31579 
chrY:13669442-13669454 6 
chrY:13669483-13669562 5.70886 
chrY:13669572-13669602 5.8 
chrY:13669821-13669872 5.56863 
chrY:13669971-13670015 5.86364 
chrY:13670026-13670095 5.34783 
chrY:13670159-13670223 5.57812 
chrY:13670314-13670334 5.7 
chrY:13670417-13670458 5.46341 
chrY:13670508-13670572 5.39062 
chrY:13670618-13670665 5.57447 
chrY:13670732-13670755 5.65217 
chrY:13670773-13670821 5.47917 
chrY:13670926-13670945 6 
chrY:13671036-13671072 5.72222 
chrY:13671129-13671158 5.37931 
chrY:13671241-13671332 5.37363 
chrY:13671375-13671400 5.76 
chrY:13671454-13671495 5.80488 
chrY:13671536-13671595 5.32203 
chrY:13671621-13671797 5.35227 
chrY:13671811-13671857 5.32609 
chrY:13671895-13671922 5.55556 
chrY:13671947-13671992 5.53333 
chrY:13672244-13672281 5.37838 
chrY:13672306-13672372 5.39394 
chrY:13672394-13672442 5.72917 
chrY:13672454-13672615 5.39752 
chrY:13672660-13672686 5.65385 
chrY:13672712-13672742 5.8 
chrY:13672845-13672877 5.53125 
chrY:13673062-13673128 5.31818 
chrY:13673138-13673170 5.5 
chrY:13673192-13673242 5.48 
chrY:13673268-13673335 5.34328 
chrY:13673469-13673498 5.7931 
chrY:13673575-13673672 5.40206 
chrY:13673683-13673739 5.46429 
chrY:13673794-13673832 5.57895 
chrY:13673890-13673916 5.65385 
chrY:13673954-13673995 5.46341 
chrY:13674061-13674092 5.32258 
chrY:13674163-13674326 5.58282 
chrY:13674450-13674476 5.73077 
chrY:13674490-13674562 5.26389 
chrY:13674648-13674699 5.72549 
chrY:13674722-13674746 5.75 
chrY:13674768-13674807 5.30769 
chrY:13674817-13674862 5.46667 
chrY:13674873-13674999 5.3254 
chrY:13675008-13675061 5.77358 
chrY:13675073-13675108 5.65714 
chrY:13675325-13675372 5.55319 
chrY:13675397-13675441 5.59091 
chrY:13675454-13675486 5.40625 
chrY:13675672-13675762 5.41111 
chrY:13675816-13675868 5.26923 
chrY:13676016-13676062 5.71739 
chrY:13676128-13676192 5.40625 
chrY:13676203-13676262 5.45763 
chrY:13676292-13676314 5.5 
chrY:13676390-13676414 5.54167 
chrY:13676443-13676543 5.36 
chrY:13676581-13676702 5.64463 
chrY:13676720-13676743 5.78261 
chrY:13676831-13676844 6 
chrY:13676863-13676889 6 
chrY:13676899-13676913 6 
chrY:13677049-13677085 5.30556 
chrY:13677094-13677134 5.725 
chrY:13677184-13677328 5.45833 
chrY:13677434-13677492 5.68966 
chrY:13677599-13677668 5.52174 
chrY:13677741-13677817 5.67105 
chrY:13677864-13677922 5.46552 
chrY:13677961-13677990 5.58621 
chrY:13678071-13678093 5.5 
chrY:13678103-13678127 5.54167 
chrY:13678228-13678254 5.76923 
chrY:13678276-13678317 5.36585 
chrY:13678338-13678377 5.74359 
chrY:13678436-13678517 5.34568 
chrY:13678543-13678590 5.3617 
chrY:13678599-13678701 5.29412 
chrY:13678864-13678933 5.73913 
chrY:13679016-13679042 5.53846 
chrY:13679128-13679156 5.57143 
chrY:13679228-13679241 6 
chrY:13679254-13679305 5.68627 
chrY:13679418-13679435 5.82353 
chrY:13679560-13679617 5.54386 
chrY:13679768-13679806 5.71053 
chrY:13679858-13679883 5.84 
chrY:13679892-13679954 5.37097 
chrY:13680001-13680029 5.60714 
chrY:13680080-13680196 5.37069 
chrY:13680216-13680257 5.43902 
chrY:13680383-13680440 5.54386 
chrY:13680492-13680612 5.40833 
chrY:13680672-13680688 6 
chrY:13680706-13680793 5.57471 
chrY:13680834-13680899 5.61538 
chrY:13680942-13681016 5.55405 
chrY:13681044-13681108 5.5 
chrY:13681149-13681209 5.71667 
chrY:13681263-13681318 5.70909 
chrY:13681431-13681454 5.6087 
chrY:13681565-13681592 5.92593 
chrY:13681613-13681662 5.7551 
chrY:13681718-13681744 5.38462 
chrY:13681770-13681796 5.53846 
chrY:13681809-13681839 5.6 
chrY:13681893-13681924 5.22581 
chrY:13681935-13682051 5.42241 
chrY:13682103-13682239 5.46324 
chrY:13682278-13682296 5.88889 
chrY:13682374-13682429 5.61818 
chrY:13682483-13682504 5.95238 
chrY:13682516-13682539 5.86957 
chrY:13682552-13682573 5.57143 
chrY:13682631-13682656 5.76 
chrY:13682700-13682721 5.57143 
chrY:13682776-13682806 5.7 
chrY:13682913-13683001 5.53409 
chrY:13683045-13683074 5.55172 
chrY:13683097-13683129 5.46875 
chrY:13683255-13683316 5.67213 
chrY:13683484-13683514 6 
chrY:13683715-13683854 5.29496 
chrY:13683892-13683915 5.65217 
chrY:13683928-13683966 5.47368 
chrY:13683990-13684024 5.35294 
chrY:13684079-13684101 5.72727 
chrY:13684171-13684207 5.58333 
chrY:13684296-13684337 5.70732 
chrY:13684353-13684365 6 
chrY:13684389-13684492 5.45631 
chrY:13684562-13684616 5.68519 
chrY:13684665-13684685 5.6 
chrY:13684762-13684895 5.68421 
chrY:13685150-13685250 5.39 
chrY:13685329-13685387 5.65517 
chrY:13685399-13685423 6 
chrY:13685677-13685701 5.5 
chrY:13685712-13685821 5.3578 
chrY:13685853-13685880 5.22222 
chrY:13685979-13686035 5.17857 
chrY:13686070-13686091 5.80952 
chrY:13686131-13686201 5.5 
chrY:13686278-13686317 5.23077 
chrY:13686352-13686376 5.75 
chrY:13686711-13686810 5.35354 
chrY:13686852-13686957 5.61905 
chrY:13687047-13687067 6 
chrY:13687093-13687122 5.65517 
chrY:13687182-13687224 5.54762 
chrY:13687316-13687360 5.38636 
chrY:13687531-13687553 5.90909 
chrY:13687748-13687783 5.42857 
chrY:13687797-13687863 5.37879 
chrY:13687916-13687954 5.34211 
chrY:13688005-13688044 5.48718 
chrY:13688096-13688126 5.76667 
chrY:13688151-13688256 5.6381 
chrY:13688280-13688301 5.57143 
chrY:13688391-13688426 5.8 
chrY:13688479-13688578 5.32323 
chrY:13688661-13688692 5.45161 
chrY:13688761-13688853 5.34783 
chrY:13688904-13688954 5.36 
chrY:13688969-13688999 5.4 
chrY:13689055-13689092 5.40541 
chrY:13689148-13689254 5.46226 
chrY:13689322-13689400 5.5641 
chrY:13689504-13689530 5.76923 
chrY:13689640-13689689 5.81633 
chrY:13689716-13689747 5.41935 
chrY:13689770-13689824 5.27778 
chrY:13689853-13689892 5.66667 
chrY:13689949-13689992 5.53488 
chrY:13690029-13690043 6 
chrY:13690083-13690131 5.60417 
chrY:13690174-13690189 6 
chrY:13690212-13690237 5.4 
chrY:13690314-13690341 5.55556 
chrY:13690379-13690391 6 
chrY:13690427-13690450 5.73913 
chrY:13690544-13690588 5.36364 
chrY:13690793-13690829 5.5 
chrY:13690848-13690945 5.41237 
chrY:13691048-13691083 5.57143 
chrY:13691186-13691214 5.82143 
chrY:13691244-13691313 5.6087 
chrY:13691354-13691367 6 
chrY:13691426-13691454 5.28571 
chrY:13691524-13691553 5.51724 
chrY:13691592-13691615 5.6087 
chrY:13691678-13691719 5.56098 
chrY:13691738-13691779 5.82927 
chrY:13691860-13691925 5.38462 
chrY:13691991-13692074 5.43373 
chrY:13692193-13692224 5.64516 
chrY:13692361-13692454 5.32258 
chrY:13692689-13692724 5.34286 
chrY:13692739-13692842 5.38835 
chrY:13692850-13692912 5.59677 
chrY:13692954-13693009 5.4 
chrY:13693109-13693184 5.46667 
chrY:13693241-13693289 5.25 
chrY:13693320-13693371 5.15686 
chrY:13693512-13693537 5.48 
chrY:13693573-13693585 6 
chrY:13693603-13693650 5.42553 
chrY:13693686-13693790 5.70192 
chrY:13693904-13693967 5.55556 
chrY:13694053-13694119 5.40909 
chrY:13694211-13694256 5.62222 
chrY:13694312-13694368 5.28571 
chrY:13694377-13694404 5.59259 
chrY:13694451-13694508 5.47368 
chrY:13694520-13694573 5.32075 
chrY:13694596-13694643 5.40426 
chrY:13694682-13694730 5.66667 
chrY:13694752-13694805 5.62264 
chrY:13694824-13694849 5.36 
chrY:13694873-13694954 5.34568 
chrY:13695051-13695099 5.75 
chrY:13695210-13695255 5.53333 
chrY:13695282-13695318 5.55556 
chrY:13695339-13695395 5.21429 
chrY:13695424-13695492 5.54412 
chrY:13695502-13695536 5.47059 
chrY:13695600-13695614 6 
chrY:13695654-13695702 5.47917 
chrY:13695745-13695760 6 
chrY:13695783-13695808 5.4 
chrY:13695885-13695912 5.66667 
chrY:13695998-13696021 5.73913 
chrY:13696115-13696141 5.76923 
chrY:13696229-13696309 5.3125 
chrY:13696359-13696382 5.73913 
chrY:13696411-13696511 5.36 
chrY:13696564-13696583 5.68421 
chrY:13696619-13696649 5.43333 
chrY:13696664-13696706 5.59524 
chrY:13696738-13696780 5.61905 
chrY:13696812-13696889 5.62338 
chrY:13696930-13696943 6 
chrY:13697002-13697051 5.42857 
chrY:13697102-13697143 5.4878 
chrY:13697183-13697206 5.6087 
chrY:13697287-13697310 5.86957 
chrY:13697329-13697370 5.68293 
chrY:13697454-13697516 5.25806 
chrY:13697582-13697617 5.82857 
chrY:13697673-13697701 5.57143 
chrY:13697710-13697770 5.61667 
chrY:13697816-13697854 5.44737 
chrY:13697881-13697934 5.32075 
chrY:13697982-13698004 5.54545 
chrY:13698043-13698092 5.71429 
chrY:13698113-13698166 5.49057 
chrY:13698234-13698319 5.55294 
chrY:13698409-13698460 5.47059 
chrY:13698512-13698547 6 
chrY:13698571-13698616 5.51111 
chrY:13698643-13698679 5.55556 
chrY:13698718-13698756 5.23684 
chrY:13698782-13698853 5.56338 
chrY:13698863-13698897 5.47059 
chrY:13698961-13698975 6 
chrY:13699015-13699063 5.60417 
chrY:13699106-13699121 6 
chrY:13699144-13699169 5.4 
chrY:13699246-13699273 5.66667 
chrY:13699311-13699323 6 
chrY:13699359-13699382 5.73913 
chrY:13699476-13699502 5.76923 
chrY:13699590-13699670 5.325 
chrY:13699720-13699756 5.5 
chrY:13699772-13699829 5.33333 
chrY:13699838-13699872 5.55882 
chrY:13699925-13699944 5.68421 
chrY:13699980-13700010 5.43333 
chrY:13700099-13700141 5.28571 
chrY:13700173-13700245 5.75 
chrY:13700286-13700299 6 
chrY:13700358-13700407 5.42857 
chrY:13700454-13700504 5.5 
chrY:13700544-13700567 5.6087 
chrY:13700631-13700671 5.575 
chrY:13700690-13700731 5.68293 
chrY:13700814-13700877 5.25397 
chrY:13700943-13700978 5.82857 
chrY:13701034-13701062 5.57143 
chrY:13701071-13701131 5.61667 
chrY:13701177-13701215 5.44737 
chrY:13701242-13701295 5.32075 
chrY:13701343-13701365 5.54545 
chrY:13701404-13701454 5.62 
chrY:13701474-13701527 5.49057 
chrY:13701595-13701680 5.54118 
chrY:13701770-13701821 5.47059 
chrY:13701873-13701908 6 
chrY:13701932-13701977 5.51111 
chrY:13702004-13702040 5.55556 
chrY:13702079-13702117 5.23684 
chrY:13702143-13702214 5.56338 
chrY:13702224-13702258 5.47059 
chrY:13702322-13702336 6 
chrY:13702376-13702424 5.60417 
chrY:13702467-13702482 6 
chrY:13702505-13702530 5.4 
chrY:13702607-13702634 5.66667 
chrY:13702672-13702684 6 
chrY:13702720-13702743 5.73913 
chrY:13702837-13702863 5.76923 
chrY:13702951-13703031 5.325 
chrY:13703081-13703117 5.5 
chrY:13703133-13703190 5.33333 
chrY:13703199-13703233 5.55882 
chrY:13703286-13703305 5.68421 
chrY:13703341-13703371 5.43333 
chrY:13703460-13703502 5.47619 
chrY:13703537-13703611 5.75676 
chrY:13703652-13703665 6 
chrY:13703724-13703773 5.42857 
chrY:13703823-13703869 5.54348 
chrY:13703909-13703932 5.6087 
chrY:13703999-13704036 5.59459 
chrY:13704055-13704096 5.68293 
chrY:13704308-13704398 5.8 
chrY:13704550-13704596 5.43478 
chrY:13704723-13704811 5.44318 
chrY:13705057-13705081 5.54167 
chrY:13705096-13705170 5.45946 
chrY:13705236-13705255 6 
chrY:13705276-13705294 5.77778 
chrY:13705326-13705398 5.48611 
chrY:13705454-13705545 5.61538 
chrY:13705630-13705652 5.72727 
chrY:13705681-13705743 5.37097 
chrY:13705784-13705820 5.44444 
chrY:13705951-13705995 5.5 
chrY:13706010-13706149 5.69065 
chrY:13706253-13706335 5.4878 
chrY:13706404-13706470 5.40909 
chrY:13706562-13706607 5.6 
chrY:13706663-13706760 5.56701 
chrY:13706806-13706859 5.49057 
chrY:13706871-13706924 5.18868 
chrY:13706954-13706994 5.4 
chrY:13707033-13707081 5.8125 
chrY:13707103-13707151 5.54167 
chrY:13707238-13707304 5.59091 
chrY:13707397-13707445 5.875 
chrY:13707500-13707532 5.625 
chrY:13707552-13707601 5.81633 
chrY:13707628-13707664 5.55556 
chrY:13707703-13707741 5.23684 
chrY:13707767-13707837 5.24286 
chrY:13707848-13707909 5.57377 
chrY:13707946-13707960 6 
chrY:13708000-13708048 5.60417 
chrY:13708091-13708106 6 
chrY:13708129-13708154 5.4 
chrY:13708231-13708258 5.77778 
chrY:13708296-13708308 6 
chrY:13708344-13708367 5.73913 
chrY:13708461-13708487 5.76923 
chrY:13708575-13708655 5.325 
chrY:13708705-13708741 5.5 
chrY:13708757-13708857 5.36 
chrY:13708910-13708929 5.68421 
chrY:13708960-13708995 5.57143 
chrY:13709010-13709051 5.58537 
chrY:13709084-13709126 5.61905 
chrY:13709158-13709245 5.66667 
chrY:13709286-13709299 6 
chrY:13709315-13709339 5.375 
chrY:13709364-13709407 5.46512 
chrY:13709454-13709499 5.44444 
chrY:13709539-13709562 5.6087 
chrY:13709643-13709666 5.86957 
chrY:13709690-13709726 5.52778 
chrY:13709793-13709872 5.29114 
chrY:13709938-13710016 5.47436 
chrY:13710135-13710181 5.43478 
chrY:13710308-13710396 5.44318 
chrY:13710642-13710666 5.54167 
chrY:13710681-13710753 5.43056 
chrY:13710821-13710840 5.63158 
chrY:13710860-13710950 5.37778 
chrY:13710961-13710983 5.81818 
chrY:13711050-13711101 5.68627 
chrY:13711114-13711196 5.87805 
chrY:13711294-13711316 5.72727 
chrY:13711345-13711396 5.41176 
chrY:13711498-13711529 5.3871 
chrY:13711538-13711578 5.45 
chrY:13711628-13711675 5.59574 
chrY:13711690-13711844 5.76623 
chrY:13711965-13712015 5.66 
chrY:13712099-13712170 5.4507 
chrY:13712262-13712307 5.6 
chrY:13712363-13712417 5.40741 
chrY:13712428-13712460 5.625 
chrY:13712506-13712559 5.49057 
chrY:13712572-13712625 5.32075 
chrY:13712673-13712695 5.54545 
chrY:13712734-13712782 5.8125 
chrY:13712804-13712857 5.58491 
chrY:13712876-13712921 5.31111 
chrY:13713038-13713086 5.75 
chrY:13713149-13713188 5.79487 
chrY:13713208-13713257 5.81633 
chrY:13713284-13713320 5.55556 
chrY:13713343-13713396 5.33962 
chrY:13713426-13713494 5.55882 
chrY:13713504-13713536 5.4375 
chrY:13713547-13713570 5.78261 
chrY:13713601-13713615 6 
chrY:13713655-13713701 5.58696 
chrY:13713746-13713761 6 
chrY:13713784-13713809 5.4 
chrY:13713882-13713909 5.77778 
chrY:13713947-13713959 6 
chrY:13713995-13714018 5.73913 
chrY:13714112-13714138 5.76923 
chrY:13714225-13714306 5.20988 
chrY:13714356-13714392 5.5 
chrY:13714408-13714508 5.36 
chrY:13714546-13714580 5.38235 
chrY:13714611-13714646 5.57143 
chrY:13714661-13714702 5.58537 
chrY:13714735-13714772 5.54054 
chrY:13714804-13714885 5.67901 
chrY:13714927-13714940 6 
chrY:13714999-13715048 5.42857 
chrY:13715099-13715140 5.4878 
chrY:13715180-13715203 5.6087 
chrY:13715284-13715307 5.86957 
chrY:13715326-13715367 5.46341 
chrY:13715434-13715513 5.29114 
chrY:13715579-13715647 5.39706 
chrY:13715766-13715812 5.43478 
chrY:13715954-13716027 5.46575 
chrY:13716273-13716297 5.54167 
chrY:13716312-13716415 5.36893 
chrY:13716491-13716581 5.37778 
chrY:13716592-13716614 5.81818 
chrY:13716681-13716775 5.62766 
chrY:13716856-13716878 5.72727 
chrY:13716907-13716969 5.3871 
chrY:13717068-13717091 5.43478 
chrY:13717100-13717140 5.7 
chrY:13717160-13717172 6 
chrY:13717190-13717237 5.46809 
chrY:13717252-13717416 5.70732 
chrY:13717488-13717587 5.40404 
chrY:13717671-13717737 5.40909 
chrY:13717829-13717874 5.51111 
chrY:13717930-13718027 5.41237 
chrY:13718073-13718126 5.49057 
chrY:13718139-13718192 5.32075 
chrY:13718224-13718262 5.42105 
chrY:13718301-13718349 5.8125 
chrY:13718371-13718409 5.73684 
chrY:13718492-13718553 5.65574 
chrY:13718670-13718718 5.875 
chrY:13718773-13718805 5.625 
chrY:13718825-13718862 5.37838 
chrY:13718886-13718922 5.55556 
chrY:13718961-13718998 5.59459 
chrY:13719028-13719096 5.45588 
chrY:13719106-13719167 5.37705 
chrY:13719204-13719218 6 
chrY:13719258-13719306 5.60417 
chrY:13719349-13719364 6 
chrY:13719387-13719412 5.4 
chrY:13719489-13719516 5.77778 
chrY:13719602-13719625 5.73913 
chrY:13719719-13719745 5.76923 
chrY:13719833-13719913 5.325 
chrY:13719963-13719999 5.5 
chrY:13720015-13720115 5.36 
chrY:13720168-13720187 5.68421 
chrY:13720268-13720306 5.47368 
chrY:13720342-13720384 5.38095 
chrY:13720416-13720493 5.61039 
chrY:13720534-13720547 6 
chrY:13720606-13720655 5.42857 
chrY:13720706-13720747 5.4878 
chrY:13720787-13720810 5.6087 
chrY:13720874-13720914 5.575 
chrY:13720933-13720951 5.72222 
chrY:13721041-13721120 5.27848 
chrY:13721186-13721254 5.48529 
chrY:13721373-13721419 5.43478 
chrY:13721546-13721634 5.44318 
chrY:13721880-13721904 5.54167 
chrY:13721919-13722022 5.36893 
chrY:13722059-13722078 5.63158 
chrY:13722098-13722188 5.37778 
chrY:13722199-13722221 5.81818 
chrY:13722288-13722373 5.68235 
chrY:13722420-13722448 5.35714 
chrY:13722458-13722480 5.59091 
chrY:13722509-13722560 5.41176 
chrY:13722702-13722742 5.7 
chrY:13722762-13722774 6 
chrY:13722795-13722839 5.52273 
chrY:13722848-13723003 5.70968 
chrY:13723107-13723184 5.45455 
chrY:13723253-13723319 5.40909 
chrY:13723411-13723454 5.5814 
chrY:13723512-13723568 5.42857 
chrY:13723577-13723609 5.625 
chrY:13723655-13723708 5.49057 
chrY:13723721-13723751 5.4 
chrY:13723806-13723844 5.42105 
chrY:13723883-13723931 5.8125 
chrY:13723954-13724001 5.53191 
chrY:13724069-13724130 5.65574 
chrY:13724247-13724295 5.875 
chrY:13724348-13724397 5.87755 
chrY:13724417-13724462 5.71111 
chrY:13724493-13724529 5.55556 
chrY:13724552-13724605 5.33962 
chrY:13724635-13724703 5.54412 
chrY:13724713-13724774 5.39344 
chrY:13724811-13724825 6 
chrY:13724865-13724913 5.60417 
chrY:13724994-13725019 5.4 
chrY:13725096-13725123 5.77778 
chrY:13725161-13725173 6 
chrY:13725326-13725352 5.76923 
chrY:13725464-13725489 5.56 
chrY:13725570-13725606 5.5 
chrY:13725622-13725679 5.33333 
chrY:13725688-13725722 5.55882 
chrY:13725875-13725917 5.52381 
chrY:13725963-13725991 5.85714 
chrY:13726023-13726090 5.56716 
chrY:13726131-13726144 6 
chrY:13726203-13726252 5.42857 
chrY:13726303-13726346 5.51163 
chrY:13726384-13726407 5.6087 
chrY:13726470-13726511 5.68293 
chrY:13726530-13726571 5.4878 
chrY:13726638-13726717 5.27848 
chrY:13726783-13726851 5.48529 
chrY:13726970-13727016 5.43478 
chrY:13727143-13727231 5.44318 
chrY:13727477-13727501 5.54167 
chrY:13727516-13727619 5.36893 
chrY:13727656-13727675 5.63158 
chrY:13727695-13727818 5.47967 
chrY:13727885-13727975 5.7 
chrY:13728022-13728050 5.35714 
chrY:13728060-13728082 5.72727 
chrY:13728111-13728162 5.41176 
chrY:13728304-13728344 5.7 
chrY:13728364-13728376 6 
chrY:13728397-13728441 5.52273 
chrY:13728450-13728600 5.64 
chrY:13728704-13728771 5.56716 
chrY:13728855-13728921 5.40909 
chrY:13729013-13729058 5.6 
chrY:13729114-13729170 5.42857 
chrY:13729179-13729211 5.625 
chrY:13729257-13729310 5.49057 
chrY:13729323-13729353 5.4 
chrY:13729408-13729446 5.42105 
chrY:13729485-13729533 5.8125 
chrY:13729555-13729603 5.54167 
chrY:13729671-13729732 5.65574 
chrY:13729849-13729897 5.875 
chrY:13729950-13729999 5.87755 
chrY:13730019-13730064 5.71111 
chrY:13730095-13730131 5.55556 
chrY:13730154-13730207 5.33962 
chrY:13730237-13730305 5.54412 
chrY:13730315-13730376 5.39344 
chrY:13730413-13730427 6 
chrY:13730467-13730515 5.60417 
chrY:13730596-13730621 5.4 
chrY:13730698-13730725 5.77778 
chrY:13730763-13730775 6 
chrY:13730928-13730954 5.76923 
chrY:13731042-13731104 5.35484 
chrY:13731172-13731208 5.5 
chrY:13731224-13731281 5.33333 
chrY:13731290-13731324 5.55882 
chrY:13731477-13731519 5.52381 
chrY:13731551-13731593 5.61905 
chrY:13731625-13731702 5.62338 
chrY:13731743-13731756 6 
chrY:13731815-13731864 5.42857 
chrY:13731915-13731958 5.51163 
chrY:13731996-13732019 5.6087 
chrY:13732082-13732123 5.68293 
chrY:13732142-13732183 5.34146 
chrY:13732250-13732329 5.27848 
chrY:13732395-13732463 5.48529 
chrY:13732582-13732628 5.43478 
chrY:13732755-13732843 5.44318 
chrY:13733089-13733113 5.54167 
chrY:13733128-13733231 5.36893 
chrY:13733268-13733287 5.63158 
chrY:13733307-13733430 5.47967 
chrY:13733497-13733587 5.7 
chrY:13733634-13733662 5.35714 
chrY:13733672-13733694 5.72727 
chrY:13733723-13733774 5.41176 
chrY:13733916-13733954 5.68421 
chrY:13733976-13733988 6 
chrY:13734009-13734053 5.52273 
chrY:13734062-13734207 5.62759 
chrY:13734311-13734393 5.4878 
chrY:13734462-13734528 5.40909 
chrY:13734620-13734665 5.6 
chrY:13734721-13734777 5.42857 
chrY:13734786-13734818 5.625 
chrY:13734864-13734917 5.49057 
chrY:13734930-13734960 5.4 
chrY:13735015-13735053 5.42105 
chrY:13735092-13735140 5.8125 
chrY:13735162-13735210 5.54167 
chrY:13735278-13735339 5.65574 
chrY:13735454-13735503 5.85714 
chrY:13735556-13735605 5.87755 
chrY:13735625-13735670 5.71111 
chrY:13735701-13735737 5.55556 
chrY:13735760-13735813 5.33962 
chrY:13735843-13735911 5.47059 
chrY:13735921-13735954 5.45455 
chrY:13736019-13736033 6 
chrY:13736073-13736121 5.60417 
chrY:13736202-13736227 5.4 
chrY:13736304-13736331 5.77778 
chrY:13736369-13736381 6 
chrY:13736534-13736560 5.76923 
chrY:13736648-13736710 5.35484 
chrY:13736778-13736814 5.5 
chrY:13736830-13736887 5.33333 
chrY:13736896-13736930 5.55882 
chrY:13737083-13737125 5.52381 
chrY:13737157-13737199 5.61905 
chrY:13737231-13737308 5.62338 
chrY:13737349-13737362 6 
chrY:13737421-13737470 5.42857 
chrY:13737521-13737564 5.51163 
chrY:13737602-13737625 5.6087 
chrY:13737688-13737729 5.68293 
chrY:13737748-13737789 5.4878 
chrY:13737856-13737935 5.27848 
chrY:13738001-13738069 5.48529 
chrY:13738188-13738234 5.43478 
chrY:13738361-13738454 5.41935 
chrY:13738695-13738719 5.54167 
chrY:13738734-13738837 5.36893 
chrY:13738874-13738893 5.63158 
chrY:13738913-13739036 5.47967 
chrY:13739103-13739193 5.7 
chrY:13739240-13739268 5.35714 
chrY:13739278-13739300 5.72727 
chrY:13739329-13739380 5.41176 
chrY:13739432-13739454 5.54545 
chrY:13739522-13739562 5.7 
chrY:13739582-13739594 6 
chrY:13739615-13739659 5.52273 
chrY:13739668-13739813 5.62759 
chrY:13739917-13739999 5.4878 
chrY:13740068-13740134 5.40909 
chrY:13740226-13740271 5.6 
chrY:13740327-13740383 5.42857 
chrY:13740392-13740424 5.625 
chrY:13740470-13740523 5.49057 
chrY:13740536-13740566 5.4 
chrY:13740621-13740659 5.42105 
chrY:13740698-13740816 5.52542 
chrY:13740884-13740945 5.65574 
chrY:13741062-13741110 5.875 
chrY:13741163-13741212 5.87755 
chrY:13741232-13741277 5.71111 
chrY:13741308-13741344 5.55556 
chrY:13741367-13741420 5.33962 
chrY:13741450-13741518 5.47059 
chrY:13741528-13741589 5.39344 
chrY:13741626-13741640 6 
chrY:13741680-13741728 5.60417 
chrY:13741809-13741834 5.4 
chrY:13741911-13741938 5.77778 
chrY:13741976-13741988 6 
chrY:13742141-13742167 5.76923 
chrY:13742255-13742317 5.35484 
chrY:13742385-13742421 5.5 
chrY:13742465-13742494 5.51724 
chrY:13742503-13742537 5.55882 
chrY:13742690-13742732 5.52381 
chrY:13742764-13742806 5.61905 
chrY:13742838-13742915 5.62338 
chrY:13743028-13743077 5.42857 
chrY:13743128-13743171 5.51163 
chrY:13743209-13743232 5.6087 
chrY:13743295-13743336 5.68293 
chrY:13743355-13743396 5.4878 
chrY:13743463-13743542 5.27848 
chrY:13743608-13743676 5.48529 
chrY:13743795-13743841 5.43478 
chrY:13743968-13744054 5.43023 
chrY:13744302-13744326 5.54167 
chrY:13744341-13744444 5.36893 
chrY:13744481-13744500 5.63158 
chrY:13744520-13744643 5.47967 
chrY:13744710-13744800 5.7 
chrY:13744847-13744875 5.35714 
chrY:13744885-13744907 5.72727 
chrY:13744936-13744987 5.41176 
chrY:13745129-13745169 5.7 
chrY:13745189-13745201 6 
chrY:13745222-13745266 5.52273 
chrY:13745275-13745415 5.61429 
chrY:13745519-13745586 5.56716 
chrY:13745670-13745736 5.4697 
chrY:13745828-13745873 5.6 
chrY:13745929-13745985 5.42857 
chrY:13745994-13746026 5.625 
chrY:13746072-13746125 5.49057 
chrY:13746138-13746168 5.4 
chrY:13746223-13746261 5.42105 
chrY:13746300-13746348 5.8125 
chrY:13746370-13746418 5.54167 
chrY:13746486-13746547 5.65574 
chrY:13746664-13746712 5.875 
chrY:13746765-13746814 5.87755 
chrY:13746834-13746879 5.71111 
chrY:13746910-13746946 5.55556 
chrY:13746969-13747022 5.33962 
chrY:13747052-13747120 5.47059 
chrY:13747130-13747191 5.39344 
chrY:13747228-13747242 6 
chrY:13747282-13747330 5.60417 
chrY:13747411-13747436 5.4 
chrY:13747513-13747540 5.77778 
chrY:13747578-13747590 6 
chrY:13747743-13747769 5.76923 
chrY:13747881-13747919 5.39474 
chrY:13747987-13748023 5.5 
chrY:13748039-13748139 5.36 
chrY:13748242-13748277 5.57143 
chrY:13748292-13748334 5.52381 
chrY:13748366-13748408 5.61905 
chrY:13748440-13748517 5.62338 
chrY:13748558-13748571 6 
chrY:13798624-13798656 5.25 
chrY:13798733-13798745 6 
chrY:13798768-13798784 5.8125 
chrY:13798800-13798864 5.40625 
chrY:13798903-13798948 5.37778 
chrY:13798958-13799007 5.36735 
chrY:13799055-13799084 5.68966 
chrY:13799183-13799248 5.55385 
chrY:13799304-13799332 5.5 
chrY:13799374-13799404 5.56667 
chrY:13799420-13799457 5.54054 
chrY:13799488-13799508 5.75 
chrY:13799554-13799588 5.47059 
chrY:13799623-13799664 5.46341 
chrY:13799678-13799707 5.13793 
chrY:13799891-13799952 5.52459 
chrY:13799980-13800039 5.54237 
chrY:13800205-13800246 5.31707 
chrY:13800298-13800336 5.55263 
chrY:13800433-13800480 5.31915 
chrY:13800553-13800647 5.29787 
chrY:13800660-13800788 5.3125 
chrY:13800835-13800867 5.625 
chrY:13800966-13801025 5.45763 
chrY:13801035-13801078 5.25581 
chrY:13801083-13801215 5.60606 
chrY:13801274-13801329 5.27273 
chrY:13801378-13801407 5.58621 
chrY:13801452-13801473 5.52381 
chrY:13801484-13801578 5.47872 
chrY:13801677-13801703 5.53846 
chrY:13801719-13801741 5.59091 
chrY:13801800-13801829 5.65517 
chrY:13801855-13801913 5.5 
chrY:13802000-13802019 5.73684 
chrY:13802074-13802107 5.63636 
chrY:13802234-13802272 5.44737 
chrY:13802342-13802470 5.35938 
chrY:13802513-13802535 5.5 
chrY:13802689-13802709 5.7 
chrY:13802770-13802942 5.45349 
chrY:13802982-13803036 6 
chrY:13803074-13803116 5.83333 
chrY:13803234-13803314 5.35 
chrY:13803375-13803407 5.65625 
chrY:13803428-13803509 5.41975 
chrY:13803538-13803607 5.49275 
chrY:13803849-13803885 5.36111 
chrY:13803900-13803932 5.625 
chrY:13803944-13803998 5.48148 
chrY:13804112-13804207 5.10526 
chrY:13804308-13804367 5.54237 
chrY:13804418-13804436 5.83333 
chrY:13804449-13804492 5.37209 
chrY:13804548-13804578 5.43333 
chrY:13804667-13804700 5.78788 
chrY:13804736-13804776 5.575 
chrY:13804920-13804945 5.52 
chrY:13805016-13805105 5.4382 
chrY:13805207-13805276 5.4058 
chrY:13805322-13805344 5.59091 
chrY:13805381-13805459 5.79487 
chrY:13805532-13805572 5.775 
chrY:13805602-13805621 5.68421 
chrY:13805862-13805909 5.6383 
chrY:13805941-13805953 6 
chrY:13805980-13806036 5.60714 
chrY:13806138-13806171 5.69697 
chrY:13806199-13806217 6 
chrY:13806227-13806294 5.40299 
chrY:13806392-13806513 5.5124 
chrY:13806561-13806640 5.59494 
chrY:13806648-13806727 5.48101 
chrY:13806736-13806791 5.25455 
chrY:13806956-13806990 5.70588 
chrY:13807054-13807121 5.52239 
chrY:13807157-13807259 5.30392 
chrY:13807283-13807353 5.45714 
chrY:13807372-13807428 5.51786 
chrY:13807491-13807550 5.25424 
chrY:13807630-13807663 5.27273 
chrY:13807731-13807789 5.43103 
chrY:13807812-13807895 5.42169 
chrY:13807990-13808009 5.63158 
chrY:13808096-13808149 5.4717 
chrY:13808191-13808238 5.7234 
chrY:13808267-13808287 5.7 
chrY:13808309-13808381 5.26389 
chrY:13808390-13808414 5.54167 
chrY:13808501-13808578 5.61039 
chrY:13808668-13808787 5.80672 
chrY:13808818-13808841 5.47826 
chrY:13808919-13809003 5.52381 
chrY:13809112-13809132 5.65 
chrY:13809143-13809243 5.4 
chrY:13809343-13809376 5.39394 
chrY:13809496-13809575 5.79747 
chrY:13809609-13809643 5.29412 
chrY:13809659-13809777 5.47458 
chrY:13809828-13809893 5.67692 
chrY:13809964-13810027 5.42857 
chrY:13810074-13810098 5.54167 
chrY:13810110-13810159 5.46939 
chrY:13810182-13810215 5.72727 
chrY:13810242-13810256 5.92857 
chrY:13810488-13810525 5.27027 
chrY:13810578-13810611 5.48485 
chrY:13810667-13810725 5.36207 
chrY:13810782-13810946 5.59146 
chrY:13810989-13811054 5.4 
chrY:13811067-13811277 5.80476 
chrY:13811305-13811335 5.63333 
chrY:13811449-13811484 5.31429 
chrY:13811553-13811578 5.48 
chrY:13811589-13811630 5.78049 
chrY:13811648-13811698 5.72 
chrY:13811710-13811819 5.38532 
chrY:13811831-13811901 5.57143 
chrY:13811937-13812030 5.29032 
chrY:13812038-13812071 5.63636 
chrY:13812094-13812126 5.34375 
chrY:13812237-13812286 5.44898 
chrY:13812375-13812435 5.5 
chrY:13812487-13812546 5.54237 
chrY:13812656-13812735 5.39241 
chrY:13812751-13812784 5.27273 
chrY:13812800-13812875 5.34667 
chrY:13812883-13812903 5.75 
chrY:13813042-13813078 5.61111 
chrY:13813091-13813124 5.75758 
chrY:13813137-13813195 5.24138 
chrY:13813238-13813271 5.57576 
chrY:13813441-13813494 5.88679 
chrY:13813519-13813571 5.38462 
chrY:13813578-13813640 5.79032 
chrY:13813696-13813756 5.4 
chrY:13813787-13813914 5.48031 
chrY:13813923-13813988 5.46154 
chrY:13814013-13814034 6 
chrY:13814121-13814180 5.37288 
chrY:13814270-13814283 6 
chrY:13814400-13814500 5.58 
chrY:13814526-13814578 5.36538 
chrY:13814595-13814644 6 
chrY:13814805-13814861 5.91071 
chrY:13814888-13814959 5.26761 
chrY:13814982-13815070 5.34091 
chrY:13815078-13815159 5.34568 
chrY:13815186-13815224 5.68421 
chrY:13815251-13815296 5.55556 
chrY:13815413-13815441 5.57143 
chrY:13815488-13815578 5.54444 
chrY:13815582-13815669 5.50575 
chrY:13815726-13815768 5.52381 
chrY:13815865-13816001 5.43382 
chrY:13816029-13816091 5.41935 
chrY:13816100-13816206 5.28302 
chrY:13816290-13816327 5.45946 
chrY:13816409-13816423 6 
chrY:13816523-13816545 5.72727 
chrY:13816603-13816665 5.62903 
chrY:13816689-13816710 5.71429 
chrY:13816780-13816821 5.85366 
chrY:13816894-13816938 5.79545 
chrY:13816949-13817025 5.30263 
chrY:13817149-13817210 5.57377 
chrY:13817252-13817335 5.36145 
chrY:13817420-13817466 5.23913 
chrY:13817507-13817578 5.61972 
chrY:13817622-13817654 5.5625 
chrY:13817765-13817836 5.74648 
chrY:13817868-13817880 6 
chrY:13817892-13817939 5.65957 
chrY:13817952-13817988 5.22222 
chrY:13818107-13818139 5.5 
chrY:13818192-13818271 5.65823 
chrY:13818338-13818387 5.30612 
chrY:13818483-13818539 5.44643 
chrY:13818663-13818719 5.375 
chrY:13818767-13818811 5.5 
chrY:13818878-13818930 5.48077 
chrY:13818957-13818993 5.5 
chrY:13819004-13819071 5.8209 
chrY:13819105-13819189 5.46429 
chrY:13819211-13819246 5.28571 
chrY:13819426-13819459 5.90909 
chrY:13819475-13819578 5.3301 
chrY:13819585-13819685 5.45 
chrY:13819752-13819779 5.37037 
chrY:13819788-13819840 5.36538 
chrY:13819871-13819934 5.36508 
chrY:13819959-13820027 6 
chrY:13820244-13820264 5.7 
chrY:13820275-13820336 5.57377 
chrY:13820460-13820479 5.68421 
chrY:13820512-13820568 5.17857 
chrY:13820605-13820658 5.18868 
chrY:13820683-13820732 5.65306 
chrY:13820775-13820839 5.76562 
chrY:13820848-13820933 5.41176 
chrY:13820943-13820993 5.46 
chrY:13821048-13821078 5.6 
chrY:13821092-13821137 5.4 
chrY:13821148-13821269 5.61983 
chrY:13821282-13821306 5.66667 
chrY:13821409-13821448 5.20513 
chrY:13821578-13821622 5.54545 
chrY:13821643-13821722 5.27848 
chrY:13821748-13821820 5.36111 
chrY:13821837-13821863 5.38462 
chrY:13821893-13821980 5.4023 
chrY:13822006-13822111 5.72381 
chrY:13822140-13822187 5.6383 
chrY:13822207-13822264 5.52632 
chrY:13822273-13822310 5.59459 
chrY:13822383-13822412 6 
chrY:13822498-13822541 5.53488 
chrY:13822583-13822655 5.43056 
chrY:13822687-13822722 5.74286 
chrY:13822737-13822792 5.69091 
chrY:13822862-13822884 5.72727 
chrY:13822937-13822993 5.46429 
chrY:13823108-13823158 5.34 
chrY:13823171-13823279 5.90741 
chrY:13823517-13823544 6 
chrY:13823561-13823596 5.22857 
chrY:13823623-13823654 5.51613 
chrY:13823690-13823713 5.73913 
chrY:13823859-13823910 5.39216 
chrY:13823967-13823994 5.77778 
chrY:13824021-13824045 5.58333 
chrY:13824071-13824101 5.6 
chrY:13824137-13824188 5.54902 
chrY:13824304-13824354 5.64 
chrY:13824406-13824493 5.37931 
chrY:13824509-13824543 5.23529 
chrY:13824642-13824658 6 
chrY:13824681-13824714 5.39394 
chrY:13824728-13824781 5.66038 
chrY:13824810-13824852 5.52381 
chrY:13824869-13824914 5.62222 
chrY:13824938-13825030 5.40217 
chrY:13825060-13825158 5.29592 
chrY:13825195-13825281 5.56977 
chrY:13825346-13825467 5.27273 
chrY:13825549-13825606 5.52632 
chrY:13825683-13825746 5.38095 
chrY:13825779-13825862 5.43373 
chrY:13825910-13825980 5.51429 
chrY:13826078-13826190 5.66964 
chrY:13826221-13826245 5.83333 
chrY:13826336-13826415 5.27848 
chrY:13826487-13826543 5.53571 
chrY:13826607-13826672 5.50769 
chrY:13826695-13826746 5.41176 
chrY:13826823-13826926 5.29126 
chrY:13826949-13826971 5.68182 
chrY:13826984-13827014 5.5 
chrY:13827053-13827078 5.92 
chrY:13827105-13827125 6 
chrY:13827138-13827154 5.875 
chrY:13827164-13827195 5.80645 
chrY:13827216-13827267 5.45098 
chrY:13827420-13827520 5.79 
chrY:13827530-13827550 5.7 
chrY:13827796-13827855 5.30508 
chrY:13827932-13827946 6 
chrY:13827966-13828070 5.46154 
chrY:13828097-13828188 5.6044 
chrY:13828211-13828264 5.4717 
chrY:13828305-13828336 5.58065 
chrY:13828348-13828375 5.25926 
chrY:13828401-13828420 5.68421 
chrY:13828466-13828487 5.7619 
chrY:13828518-13828578 5.35 
chrY:13828601-13828629 5.53571 
chrY:13828664-13828682 6 
chrY:13828718-13828757 5.41026 
chrY:13828894-13828927 5.51515 
chrY:13828935-13828953 5.83333 
chrY:13828996-13829128 5.33333 
chrY:13829220-13829240 5.75 
chrY:13829247-13829269 5.68182 
chrY:13829333-13829376 5.27907 
chrY:13829430-13829559 5.58915 
chrY:13829570-13829603 5.36364 
chrY:13829625-13829647 5.72727 
chrY:13829658-13829687 5.62069 
chrY:13830005-13830071 5.45455 
chrY:13830117-13830232 5.38261 
chrY:13830250-13830303 5.58491 
chrY:13830331-13830378 5.42553 
chrY:13830393-13830421 5.75 
chrY:13830444-13830499 5.65455 
chrY:13830515-13830551 5.61111 
chrY:13830594-13830628 5.73529 
chrY:13830642-13830726 5.54762 
chrY:13830821-13830873 5.65385 
chrY:13830919-13830951 5.75 
chrY:13831022-13831069 5.61702 
chrY:13831078-13831108 5.43333 
chrY:13831149-13831162 6 
chrY:13831274-13831311 5.59459 
chrY:13831385-13831434 5.28571 
chrY:13831549-13831566 6 
chrY:13831578-13831609 5.16129 
chrY:13831678-13831713 5.51429 
chrY:13831857-13831889 5.4375 
chrY:13831940-13831976 5.75 
chrY:13832015-13832069 5.42593 
chrY:13832100-13832167 5.46269 
chrY:13832185-13832207 5.5 
chrY:13832260-13832382 5.31967 
chrY:13832419-13832478 5.32203 
chrY:13832506-13832584 5.98718 
chrY:13832681-13832713 5.21875 
chrY:13832737-13832771 5.26471 
chrY:13832829-13832855 5.76923 
chrY:13832965-13833024 5.45763 
chrY:13833142-13833178 5.30556 
chrY:13833229-13833364 5.47407 
chrY:13833411-13833474 5.49206 
chrY:13833485-13833645 5.49375 
chrY:13833657-13833806 5.32886 
chrY:13833845-13833913 5.91176 
chrY:13834028-13834069 5.85366 
chrY:13834078-13834103 5.48 
chrY:13834192-13834235 5.30233 
chrY:13834288-13834310 5.54545 
chrY:13834516-13834560 5.56818 
chrY:13834578-13834636 5.56897 
chrY:13834646-13834698 5.48077 
chrY:13834706-13834769 5.52381 
chrY:13834777-13834795 6 
chrY:13834808-13834833 5.36 
chrY:13834854-13834931 5.48052 
chrY:13835051-13835073 5.54545 
chrY:13835152-13835179 5.55556 
chrY:13835218-13835337 5.47059 
chrY:13835369-13835436 5.50746 
chrY:13835446-13835467 5.61905 
chrY:13835650-13835683 5.48485 
chrY:13835788-13835822 5.20588 
chrY:13835854-13835935 5.24691 
chrY:13835979-13836015 5.36111 
chrY:13836024-13836060 5.13889 
chrY:13836224-13836282 5.67241 
chrY:13836333-13836365 5.59375 
chrY:13836402-13836480 5.37179 
chrY:13836542-13836578 5.33333 
chrY:13836693-13836800 5.46729 
chrY:13836832-13836857 5.44 
chrY:13836870-13836895 5.56 
chrY:13836927-13836960 5.72727 
chrY:13837032-13837061 5.7931 
chrY:13837134-13837148 6 
chrY:13837213-13837313 5.39 
chrY:13837458-13837493 5.68571 
chrY:13837562-13837745 5.37158 
chrY:13837827-13837861 5.29412 
chrY:13837910-13837974 5.5625 
chrY:13837983-13838015 5.625 
chrY:13838026-13838072 5.43478 
chrY:13838156-13838220 5.90625 
chrY:13838227-13838304 5.41558 
chrY:13838316-13838353 5.45946 
chrY:13838421-13838567 5.66438 
chrY:13838607-13838629 5.63636 
chrY:13838666-13838695 5.62069 
chrY:13838738-13838779 5.60976 
chrY:13838836-13838868 5.625 
chrY:13838876-13838971 5.37895 
chrY:13838981-13839078 5.5567 
chrY:13839195-13839238 5.72093 
chrY:13839316-13839394 5.48718 
chrY:13839479-13839549 5.68571 
chrY:13839610-13839642 5.5625 
chrY:13839654-13839685 5.41935 
chrY:13839756-13839829 5.91781 
chrY:13839846-13839886 5.575 
chrY:13839899-13839944 5.55556 
chrY:13839966-13839995 5.58621 
chrY:13840245-13840268 5.47826 
chrY:13840319-13840340 5.52381 
chrY:13840351-13840379 5.35714 
chrY:13840413-13840483 5.25714 
chrY:13840516-13840570 5.25926 
chrY:13840675-13840738 5.4127 
chrY:13840750-13840789 5.33333 
chrY:13840815-13840858 6 
chrY:13840871-13840903 5.25 
chrY:13840930-13840944 6 
chrY:13840995-13841009 6 
chrY:13841089-13841108 6 
chrY:13841137-13841292 5.3871 
chrY:13841423-13841463 5.55 
chrY:13841512-13841528 6 
chrY:13841578-13841633 5.50909 
chrY:13841642-13841666 5.41667 
chrY:13841714-13841791 5.22078 
chrY:13841847-13841921 5.58108 
chrY:13841940-13841978 5.28947 
chrY:13841993-13842019 5.76923 
chrY:13842028-13842072 5.56818 
chrY:13842148-13842234 5.51163 
chrY:13842351-13842380 5.34483 
chrY:13842567-13842599 5.5625 
chrY:13842613-13842706 5.87097 
chrY:13842712-13842791 5.96203 
chrY:13842800-13842838 5.84211 
chrY:13842981-13843032 5.47059 
chrY:13843048-13843062 6 
chrY:13843078-13843098 5.75 
chrY:13843106-13843182 5.35526 
chrY:13843249-13843271 5.77273 
chrY:13843305-13843337 5.46875 
chrY:13843376-13843448 5.41667 
chrY:13843489-13843548 6 
chrY:13843609-13843639 5.6 
chrY:13843665-13843793 5.78906 
chrY:13843854-13843884 5.6 
chrY:13843910-13844118 5.74038 
chrY:13844184-13844214 5.6 
chrY:13844394-13844427 6 
chrY:13844559-13844651 5.33696 
chrY:13844748-13844816 5.36765 
chrY:13844874-13844986 5.3125 
chrY:13845003-13845031 5.35714 
chrY:13845073-13845085 6 
chrY:13845151-13845183 5.375 
chrY:13845201-13845263 5.30645 
chrY:13845308-13845380 5.45833 
chrY:13845389-13845413 5.95833 
chrY:13845434-13845510 5.43421 
chrY:13845541-13845578 6 
chrY:13845643-13845697 5.44444 
chrY:13845712-13845750 5.34211 
chrY:13845781-13845794 6 
chrY:13845820-13845901 5.28395 
chrY:13845973-13846028 5.2 
chrY:13846040-13846154 5.5 
chrY:13846214-13846361 5.59184 
chrY:13846426-13846464 5.31579 
chrY:13846476-13846511 6 
chrY:13846578-13846599 5.80952 
chrY:13846634-13846716 5.31707 
chrY:13846739-13846788 5.22449 
chrY:13846950-13846999 5.65306 
chrY:13847078-13847103 5.52 
chrY:13847174-13847200 6 
chrY:13847209-13847225 6 
chrY:13847234-13847249 6 
chrY:13847298-13847337 5.53846 
chrY:13847353-13847400 5.51064 
chrY:13847431-13847446 6 
chrY:13847514-13847548 5.5 
chrY:13847578-13847602 5.45833 
chrY:13847683-13847773 5.37778 
chrY:13847822-13847864 5.35714 
chrY:13847876-13847994 5.28814 
chrY:13848078-13848101 5.52174 
chrY:13848218-13848237 5.68421 
chrY:13848249-13848316 5.32836 
chrY:13848373-13848429 5.51786 
chrY:13848465-13848489 5.58333 
chrY:13848632-13848686 5.27778 
chrY:13848763-13848796 5.57576 
chrY:13848865-13848983 5.61864 
chrY:13849014-13849072 5.72414 
chrY:13849107-13849168 5.52459 
chrY:13849176-13849233 5.89474 
chrY:13849256-13849284 5.57143 
chrY:13849355-13849383 5.71429 
chrY:13849545-13849570 5.52 
chrY:13849578-13849620 5.52381 
chrY:13849629-13849658 5.58621 
chrY:13849732-13849853 5.16529 
chrY:13849897-13849943 5.28261 
chrY:13849966-13849984 5.83333 
chrY:13850016-13850051 5.57143 
chrY:13850061-13850145 5.72619 
chrY:13850186-13850209 5.73913 
chrY:13850223-13850347 5.66935 
chrY:13850360-13850512 5.50658 
chrY:13850535-13850578 5.90698 
chrY:13850596-13850665 5.28986 
chrY:13850699-13850807 5.59259 
chrY:13850816-13850840 5.5 
chrY:13850963-13850996 5.81818 
chrY:13851006-13851040 5.5 
chrY:13851066-13851110 5.45455 
chrY:13851169-13851203 5.44118 
chrY:13851226-13851246 5.6 
chrY:13851321-13851410 5.42697 
chrY:13851476-13851517 5.17073 
chrY:13851526-13851578 5.51923 
chrY:13851606-13851625 5.63158 
chrY:13851862-13851914 5.23077 
chrY:13851940-13852000 5.9 
chrY:13852011-13852094 5.84337 
chrY:13852218-13852268 5.28 
chrY:13852299-13852327 5.39286 
chrY:13852405-13852432 5.33333 
chrY:13852511-13852540 5.62069 
chrY:13852548-13852578 5.5 
chrY:13852607-13852713 5.51887 
chrY:13852757-13852780 5.47826 
chrY:13852829-13852859 5.33333 
chrY:13852940-13852961 5.71429 
chrY:13852983-13853009 5.65385 
chrY:13853098-13853158 5.9 
chrY:13853202-13853244 5.52381 
chrY:13853272-13853316 5.18182 
chrY:13853362-13853401 5.5641 
chrY:13853500-13853530 5.4 
chrY:13853578-13853599 5.71429 
chrY:13853613-13853661 5.39583 
chrY:13853683-13853775 5.45652 
chrY:13853787-13853834 5.68085 
chrY:13853862-13853906 5.52273 
chrY:13853986-13854078 5.26087 
chrY:13854113-13854136 5.52174 
chrY:13854208-13854227 5.68421 
chrY:13854237-13854249 6 
chrY:13854364-13854421 5.38596 
chrY:13854557-13854578 5.66667 
chrY:13854587-13854681 5.38298 
chrY:13854700-13854721 5.61905 
chrY:13854812-13854861 5.57143 
chrY:13854906-13854946 5.575 
chrY:13854996-13855059 5.4127 
chrY:13855078-13855150 5.41667 
chrY:13855263-13855373 5.29091 
chrY:13855394-13855439 5.28889 
chrY:13855447-13855491 5.79545 
chrY:13855522-13855589 5.91045 
chrY:13855659-13855694 5.62857 
chrY:13855795-13855847 5.5 
chrY:13855905-13855923 5.77778 
chrY:13855944-13855980 5.72222 
chrY:13856012-13856041 5.65517 
chrY:13856144-13856176 5.4375 
chrY:13856251-13856390 5.7554 
chrY:13856413-13856464 5.47059 
chrY:13856508-13856536 5.25 
chrY:13856613-13856682 5.4058 
chrY:13856708-13856754 5.6087 
chrY:13856777-13856823 5.23913 
chrY:13856964-13856990 5.65385 
chrY:13857078-13857179 5.21782 
chrY:13857218-13857257 5.53846 
chrY:13857337-13857394 5.61404 
chrY:13857415-13857502 5.43678 
chrY:13857525-13857602 5.67532 
chrY:13857625-13857654 5.31034 
chrY:13857788-13857831 5.34884 
chrY:13857886-13857963 5.58442 
chrY:13857971-13858047 5.32895 
chrY:13858094-13858114 6 
chrY:13858269-13858286 5.82353 
chrY:13858325-13858368 5.51163 
chrY:13858376-13858425 5.79592 
chrY:13858510-13858584 6 
chrY:13858672-13858753 5.60494 
chrY:13858799-13858837 5.44737 
chrY:13858864-13858877 6 
chrY:13858885-13858938 5.22642 
chrY:13858962-13859028 5.28788 
chrY:13859055-13859082 5.2963 
chrY:13859160-13859185 5.52 
chrY:13859196-13859222 5.57692 
chrY:13859249-13859282 5.33333 
chrY:13859335-13859374 5.76923 
chrY:13859387-13859441 6 
chrY:13859455-13859498 5.4186 
chrY:13859541-13859562 5.71429 
chrY:13859637-13859752 5.33043 
chrY:13859834-13859971 5.67153 
chrY:13859994-13860129 5.46667 
chrY:13860145-13860210 5.52308 
chrY:13860235-13860361 5.37302 
chrY:13860371-13860512 5.8156 
chrY:13860529-13860565 5.47222 
chrY:13860702-13860748 5.45652 
chrY:13860784-13860854 5.6 
chrY:13860865-13860928 5.42857 
chrY:13860983-13861002 5.68421 
chrY:13861198-13861223 5.76 
chrY:13861235-13861279 5.54545 
chrY:13861368-13861412 5.59091 
chrY:13861504-13861563 5.76271 
chrY:13861634-13861718 5.20238 
chrY:13861736-13861769 5.39394 
chrY:13861860-13861877 6 
chrY:13861900-13861949 5.5102 
chrY:13862027-13862062 5.45714 
chrY:13862071-13862154 5.85542 
chrY:13862171-13862210 5.58974 
chrY:13862221-13862367 5.4863 
chrY:13862390-13862418 5.57143 
chrY:13862470-13862494 5.5 
chrY:13862555-13862578 5.65217 
chrY:13862584-13862623 5.35897 
chrY:13862704-13862754 5.6 
chrY:13862802-13862824 5.90909 
chrY:13862835-13862909 5.51351 
chrY:13862920-13862978 5.48276 
chrY:13863018-13863036 6 
chrY:13863053-13863126 5.26027 
chrY:13863148-13863185 5.37838 
chrY:13863227-13863383 5.42308 
chrY:13863419-13863455 5.52778 
chrY:13863568-13863602 5.29412 
chrY:13863704-13863756 5.44231 
chrY:13863776-13863917 5.29078 
chrY:13864041-13864071 5.46667 
chrY:13864095-13864207 5.40179 
chrY:13864291-13864309 6 
chrY:13864350-13864373 6 
chrY:13864448-13864504 5.78571 
chrY:13864547-13864636 5.86517 
chrY:13864651-13864674 5.73913 
chrY:13864840-13864923 5.51807 
chrY:13864943-13864989 5.56522 
chrY:13865093-13865179 5.31395 
chrY:13865220-13865364 5.4375 
chrY:13865418-13865458 5.375 
chrY:13865510-13865553 5.5814 
chrY:13865604-13865651 5.42553 
chrY:13865679-13865708 5.2069 
chrY:13865743-13865825 5.7561 
chrY:13865840-13865883 5.4186 
chrY:13865969-13866027 6 
chrY:13866141-13866198 5.29825 
chrY:13866284-13866327 5.4186 
chrY:13866347-13866413 5.28788 
chrY:13866442-13866467 5.56 
chrY:13866498-13866570 5.34722 
chrY:13866673-13866691 5.72222 
chrY:13866703-13866788 5.48235 
chrY:13866814-13866828 6 
chrY:13866865-13866893 5.42857 
chrY:13866955-13867021 5.71212 
chrY:13867043-13867081 5.57895 
chrY:13867172-13867255 5.60241 
chrY:13867280-13867341 5.4918 
chrY:13867387-13867400 6 
chrY:13867426-13867549 5.60163 
chrY:13867767-13867845 5.39744 
chrY:13867940-13868054 5.62281 
chrY:13868121-13868164 5.60465 
chrY:13868185-13868252 5.56716 
chrY:13868290-13868305 6 
chrY:13868367-13868454 5.96552 
chrY:13868471-13868508 5.51351 
chrY:13868538-13868560 5.5 
chrY:13868572-13868592 5.7 
chrY:13868666-13868744 5.66667 
chrY:13868775-13868809 5.38235 
chrY:13868915-13868978 5.57143 
chrY:13869030-13869071 5.70732 
chrY:13869078-13869228 5.68667 
chrY:13869245-13869311 5.40909 
chrY:13869334-13869355 5.85714 
chrY:13869404-13869495 5.69231 
chrY:13869504-13869571 5.38806 
chrY:13869578-13869627 5.32653 
chrY:13869679-13869870 5.56545 
chrY:13869985-13870014 5.75862 
chrY:13870035-13870078 5.5814 
chrY:13870133-13870220 5.32184 
chrY:13872831-13873370 5.54174 
chrY:13875589-13875637 5.5625 
chrY:13878543-13878578 5.74286 
chrY:13878583-13878601 5.72222 
chrY:13880382-13880420 5.26316 
chrY:13881587-13881617 6 
chrY:13884529-13884547 5.72222 
chrY:13885829-13885871 5.97619 
chrY:13886790-13886807 5.82353 
chrY:13888692-13888705 6 
chrY:13891920-13891946 5.96154 
chrY:13893753-13893780 5.85185 
chrY:13897356-13897390 5.41176 
chrY:13898205-13898228 5.43478 
chrY:13898535-13898562 5.59259 
chrY:13898754-13898808 5.7963 
chrY:13899906-13899954 5.66667 
chrY:13900746-13900773 5.2963 
chrY:13901086-13901112 5.38462 
chrY:13902490-13902530 5.825 
chrY:13903202-13903215 6 
chrY:13905356-13905379 5.91304 
chrY:13907831-13907892 5.96721 
chrY:13909304-13909317 6 
chrY:13913735-13913771 5.77778 
chrY:13915533-13915556 5.56522 
chrY:13918823-13918835 6 
chrY:13919208-13919220 6 
chrY:13919448-13919472 5.45833 
chrY:13921229-13921258 5.89655 
chrY:13922189-13922224 5.57143 
chrY:13922572-13922597 5.48 
chrY:13923530-13923594 5.9375 
chrY:13924970-13924985 6 
chrY:13926486-13926511 5.96 
chrY:13927358-13927371 6 
chrY:13928448-13928473 5.48 
chrY:13928518-13928623 5.48571 
chrY:13930171-13930212 5.97561 
chrY:13931724-13931756 5.875 
chrY:13932140-13932184 5.81818 
chrY:13933716-13933728 6 
chrY:13936073-13936305 5.80172 
chrY:13938882-13938919 5.59459 
chrY:13939344-13939366 5.72727 
chrY:13940136-13940199 5.87302 
chrY:13940850-13940963 5.72566 
chrY:13941685-13941705 5.85 
chrY:13942583-13942619 5.52778 
chrY:13942751-13942775 5.41667 
chrY:13944051-13944068 6 
chrY:13945151-13945230 5.48101 
chrY:13945585-13945604 5.63158 
chrY:13948591-13948609 5.88889 
chrY:13948964-13948986 6 
chrY:13950645-13950674 5.48276 
chrY:13950947-13950965 6 
chrY:13951501-13951537 5.44444 
chrY:13954127-13954163 6 
chrY:13955971-13955988 5.94118 
chrY:13957354-13957383 5.75862 
chrY:13957840-13957859 6 
chrY:13958392-13958412 5.85 
chrY:13958563-13958674 5.81081 
chrY:13959222-13959252 5.26667 
chrY:13959822-13959840 5.88889 
chrY:13960586-13960705 5.7479 
chrY:13960976-13961038 5.53226 
chrY:13962041-13962065 6 
chrY:13963824-13963868 6 
chrY:13964460-13964481 6 
chrY:13964888-13964911 5.78261 
chrY:13965269-13965285 6 
chrY:13969630-13969690 5.81667 
chrY:13971523-13971692 5.81065 
chrY:13974677-13974705 5.92857 
chrY:13976553-13976596 6 
chrY:13976944-13977008 5.8125 
chrY:13982616-13982652 5.55556 
chrY:13983531-13983768 5.75527 
chrY:13987358-13987373 6 
chrY:13988885-13988912 5.25926 
chrY:13992191-13992208 6 
chrY:13997771-13997783 6 
chrY:13998071-13998085 6 
chrY:13998414-13998445 5.64516 
chrY:13998676-13998710 5.47059 
chrY:14002665-14002678 6 
chrY:14002779-14002805 5.73077 
chrY:14004508-14004522 6 
chrY:14005933-14006008 5.70667 
chrY:14008778-14008798 6 
chrY:14020334-14020354 5.8 
chrY:14022508-14022548 5.4 
chrY:14024464-14024492 5.53571 
chrY:14024574-14024620 5.52174 
chrY:14024662-14024717 5.45455 
chrY:14024796-14024837 5.29268 
chrY:14025555-14026104 5.81603 
chrY:14026677-14026752 5.32 
chrY:14026945-14026981 6 
chrY:14027026-14027049 5.65217 
chrY:14027121-14027169 5.22917 
chrY:14027198-14027246 5.33333 
chrY:14027258-14027312 5.2963 
chrY:14027344-14027382 5.31579 
chrY:14027412-14027466 5.2963 
chrY:14027540-14027594 5.2963 
chrY:14027644-14027674 5.43333 
chrY:14027737-14027769 5.53125 
chrY:14028007-14028059 5.57692 
chrY:14028078-14028105 5.92593 
chrY:14029772-14029992 5.44545 
chrY:14030003-14030051 5.35417 
chrY:14031139-14031152 6 
chrY:14031664-14031830 5.83735 
chrY:14033049-14033078 5.31034 
chrY:14033846-14034011 5.52727 
chrY:14036290-14036327 5.67568 
chrY:14036712-14036733 5.57143 
chrY:14040949-14040970 5.90476 
chrY:14045441-14045462 6 
chrY:14045943-14045972 5.24138 
chrY:14047453-14047510 5.59649 
chrY:14048508-14048534 5.88462 
chrY:14052663-14052684 6 
chrY:14053635-14053688 5.45283 
chrY:14053724-14053769 5.55556 
chrY:14054409-14054435 5.53846 
chrY:14055041-14055061 5.8 
chrY:14055251-14055279 5.25 
chrY:14056464-14056512 6 
chrY:14059037-14059062 5.84 
chrY:14060651-14060675 5.41667 
chrY:14061349-14061378 5.48276 
chrY:14062010-14062039 6 
chrY:14062470-14062486 6 
chrY:14062739-14062778 5.17949 
chrY:14062790-14062831 5.90244 
chrY:14063145-14063237 5.91304 
chrY:14068330-14068356 5.92308 
chrY:14071354-14071379 6 
chrY:14071513-14071556 5.65116 
chrY:14073179-14073209 5.86667 
chrY:14073653-14073691 5.92105 
chrY:14073710-14073731 5.95238 
chrY:14074862-14074885 5.52174 
chrY:14075599-14075632 6 
chrY:14079358-14079373 6 
chrY:14080035-14080093 6 
chrY:14081690-14081724 5.82353 
chrY:14081736-14081763 5.40741 
chrY:14081835-14081854 5.78947 
chrY:14081914-14081955 5.21951 
chrY:14082001-14082087 5.5814 
chrY:14082104-14082125 5.61905 
chrY:14083588-14083708 5.325 
chrY:14083727-14083752 5.52 
chrY:14083842-14083994 5.50658 
chrY:14084063-14084185 5.28689 
chrY:14084215-14084262 5.55319 
chrY:14084277-14084382 5.24762 
chrY:14084402-14084493 5.45055 
chrY:14086511-14086578 5.26866 
chrY:14086586-14086618 5.5625 
chrY:14086767-14086823 5.5 
chrY:14086849-14086920 5.49296 
chrY:14086981-14087101 5.26667 
chrY:14087131-14087165 5.32353 
chrY:14087213-14087252 5.48718 
chrY:14087276-14087585 5.33333 
chrY:14087732-14087776 5.59091 
chrY:14087823-14087857 5.23529 
chrY:14087868-14087960 5.82609 
chrY:14087998-14088255 5.36576 
chrY:14088298-14088354 5.25 
chrY:14096618-14096630 6 
chrY:14097677-14097701 5.41667 
chrY:14097725-14097794 5.50725 
chrY:14097945-14097963 6 
chrY:14099266-14099297 5.6129 
chrY:14100354-14100409 5.58182 
chrY:14100969-14100991 5.63636 
chrY:14101127-14101477 5.77429 
chrY:14102259-14102328 5.7971 
chrY:14102351-14102392 5.87805 
chrY:14102782-14102859 5.85714 
chrY:14103133-14103174 5.26829 
chrY:14103194-14103297 5.49515 
chrY:14103313-14103329 5.9375 
chrY:14105031-14105088 5.85965 
chrY:14108615-14108678 5.8254 
chrY:14116214-14116263 5.2449 
chrY:14116307-14116352 5.77778 
chrY:14116602-14116715 5.87611 
chrY:14124142-14124165 5.78261 
chrY:14126006-14126033 5.55556 
chrY:14128233-14128252 5.63158 
chrY:14132359-14132386 5.2963 
chrY:14134296-14134326 5.63333 
chrY:14134706-14134764 5.10345 
chrY:14134923-14134948 5.72 
chrY:14136322-14136343 5.61905 
chrY:14138656-14138717 5.60656 
chrY:14140831-14140861 5.23333 
chrY:14140888-14140908 5.75 
chrY:14142149-14142185 5.5 
chrY:14143025-14143037 6 
chrY:14143564-14143691 5.55118 
chrY:14143827-14143848 5.95238 
chrY:14144862-14144939 5.49351 
chrY:14145317-14145388 5.52113 
chrY:14146624-14146661 5.43243 
chrY:14148014-14148044 6 
chrY:14149462-14149479 5.76471 
chrY:14149715-14149744 5.58621 
chrY:14150428-14150455 5.66667 
chrY:14158324-14158338 6 
chrY:14159471-14159534 5.66667 
chrY:14161515-14161534 5.89474 
chrY:14166064-14166084 5.65 
chrY:14166212-14166241 5.55172 
chrY:14175897-14175940 5.37209 
chrY:14176437-14176451 6 
chrY:14180222-14180257 5.22857 
chrY:14183613-14183631 5.77778 
chrY:14184422-14184443 6 
chrY:14185111-14185141 5.43333 
chrY:14185995-14186017 5.68182 
chrY:14186805-14186840 5.65714 
chrY:14191087-14191115 5.39286 
chrY:14193619-14193643 5.54167 
chrY:14195214-14195226 6 
chrY:14195979-14196014 5.91429 
chrY:14196481-14196507 5.69231 
chrY:14196529-14196601 5.43056 
chrY:14196687-14196833 5.41096 
chrY:14198038-14198078 5.525 
chrY:14198239-14198335 5.39583 
chrY:14198607-14198648 5.5122 
chrY:14198831-14198855 5.875 
chrY:14198912-14198937 5.64 
chrY:14198951-14198983 5.53125 
chrY:14200742-14200797 6 
chrY:14201162-14201183 5.57143 
chrY:14202010-14202035 5.72 
chrY:14203002-14203063 5.80328 
chrY:14203430-14203448 6 
chrY:14203609-14203638 5.75862 
chrY:14207251-14207273 5.90909 
chrY:14207720-14207735 5.93333 
chrY:14208402-14208472 5.52857 
chrY:14208540-14208578 5.31579 
chrY:14208651-14208691 5.25 
chrY:14208712-14208760 5.27083 
chrY:14208781-14208835 5.5 
chrY:14208887-14209060 5.44509 
chrY:14209078-14209165 5.16092 
chrY:14213128-14213142 6 
chrY:14213317-14213492 5.53143 
chrY:14213523-14213544 5.57143 
chrY:14213557-14213871 5.75796 
chrY:14215063-14215107 5.86364 
chrY:14218814-14218857 5.51163 
chrY:14219286-14219317 5.29032 
chrY:14219334-14219363 5.41379 
chrY:14219714-14219754 5.725 
chrY:14221469-14221494 5.84 
chrY:14222607-14222633 5.88462 
chrY:14227728-14227743 5.93333 
chrY:14228332-14228346 6 
chrY:14230032-14230060 5.67857 
chrY:14230241-14230254 6 
chrY:14230333-14230356 5.56522 
chrY:14232291-14232330 5.74359 
chrY:14232341-14232502 5.59627 
chrY:14232542-14232574 5.25 
chrY:14232582-14232885 5.51155 
chrY:14232911-14233301 5.55128 
chrY:14233331-14233565 5.47009 
chrY:14233586-14233657 5.56338 
chrY:14233666-14233744 5.35897 
chrY:14233754-14233821 5.29851 
chrY:14234844-14234867 5.47826 
chrY:14236026-14236057 5.90323 
chrY:14238567-14238589 5.86364 
chrY:14239050-14239074 5.91667 
chrY:14239078-14239180 5.52941 
chrY:14240433-14240457 5.58333 
chrY:14242289-14242350 5.16393 
chrY:14242365-14242524 5.60377 
chrY:14242536-14242569 5.48485 
chrY:14242578-14242686 5.48148 
chrY:14242705-14242847 5.20423 
chrY:14242922-14242955 5.51515 
chrY:14243719-14243750 6 
chrY:14245190-14245299 5.84404 
chrY:14247616-14247643 6 
chrY:14251924-14251940 5.8125 
chrY:14252353-14252458 5.30476 
chrY:14252490-14252524 5.44118 
chrY:14253455-14253483 5.32143 
chrY:14255162-14255197 5.28571 
chrY:14255565-14255587 5.68182 
chrY:14261696-14261713 6 
chrY:14262356-14262397 5.34146 
chrY:14263528-14263566 5.84211 
chrY:14264865-14264891 5.80769 
chrY:14265212-14265255 5.74419 
chrY:14266284-14266332 5.70833 
chrY:14266386-14266467 5.50617 
chrY:14266475-14266499 5.54167 
chrY:14266612-14266649 5.59459 
chrY:14266764-14266800 5.88889 
chrY:14267321-14267389 5.41176 
chrY:14271377-14271389 6 
chrY:14273040-14273056 5.875 
chrY:14273110-14273141 5.48387 
chrY:14275304-14275327 5.86957 
chrY:14280509-14280553 5.63636 
chrY:14283043-14283078 5.45714 
chrY:14283096-14283134 5.47368 
chrY:14284429-14284451 5.95455 
chrY:14284840-14284854 6 
chrY:14286352-14286374 5.81818 
chrY:14286784-14286809 5.88 
chrY:14288995-14289024 5.55172 
chrY:14293410-14293437 5.85185 
chrY:14293791-14293803 6 
chrY:14294230-14294247 5.76471 
chrY:14294287-14294315 5.64286 
chrY:14295157-14295180 5.43478 
chrY:14295541-14295553 6 
chrY:14297038-14297098 5.73333 
chrY:14297915-14297930 6 
chrY:14299777-14299805 5.25 
chrY:14300681-14300702 5.57143 
chrY:14302947-14302994 5.2766 
chrY:14308343-14308377 5.94118 
chrY:14310401-14310431 5.8 
chrY:14311873-14311893 6 
chrY:14312309-14312350 5.2439 
chrY:14313820-14313850 5.16667 
chrY:14317221-14317251 5.4 
chrY:14319448-14319629 5.79006 
chrY:14323379-14323405 5.80769 
chrY:14324537-14324570 5.78788 
chrY:14324894-14324915 6 
chrY:14326690-14326719 5.41379 
chrY:14327336-14327361 5.52 
chrY:14328649-14328663 6 
chrY:14329736-14329748 6 
chrY:14329820-14329839 5.63158 
chrY:14329850-14329938 5.32955 
chrY:14331016-14331072 5.80357 
chrY:14331131-14331151 6 
chrY:14332147-14332168 5.71429 
chrY:14332197-14332232 5.42857 
chrY:14333636-14333661 5.4 
chrY:14338855-14338897 5.5 
chrY:14338915-14339120 5.54634 
chrY:14343010-14343031 6 
chrY:14344408-14344425 5.88235 
chrY:14346110-14346220 5.34545 
chrY:14350139-14350162 5.6087 
chrY:14352544-14352595 5.76471 
chrY:14352989-14353048 5.77966 
chrY:14353717-14353775 5.44828 
chrY:14354400-14354446 5.71739 
chrY:14354876-14354888 6 
chrY:14355078-14355098 5.85 
chrY:14355570-14355594 5.79167 
chrY:14356879-14356902 5.82609 
chrY:14359336-14359348 6 
chrY:14359923-14360004 5.71605 
chrY:14365605-14365629 6 
chrY:14366279-14366318 5.64103 
chrY:14373260-14373290 5.3 
chrY:14373449-14373474 5.4 
chrY:14373557-14373578 5.90476 
chrY:14374926-14374958 5.5 
chrY:14374977-14375026 5.53061 
chrY:14375052-14375078 5.42308 
chrY:14375130-14375200 5.34286 
chrY:14375223-14375236 6 
chrY:14375263-14375290 5.51852 
chrY:14375401-14375447 5.41304 
chrY:14375459-14375494 5.11429 
chrY:14375510-14375578 5.23529 
chrY:14375655-14375793 5.42029 
chrY:14375814-14375876 5.83871 
chrY:14377468-14377678 5.32857 
chrY:14377707-14377767 5.5 
chrY:14377855-14377950 5.27368 
chrY:14377974-14378007 5.36364 
chrY:14379561-14379650 6 
chrY:14379794-14379823 5.75862 
chrY:14380363-14380378 6 
chrY:14381341-14381378 5.51351 
chrY:14381394-14381437 5.46512 
chrY:14381998-14382026 5.35714 
chrY:14383591-14383664 5.68493 
chrY:14383677-14383773 5.21875 
chrY:14387526-14387564 5.52632 
chrY:14390368-14390399 5.90323 
chrY:14391688-14391730 5.42857 
chrY:14392171-14392184 5.92308 
chrY:14392719-14392747 5.92857 
chrY:14392925-14392963 5.65789 
chrY:14393822-14393842 6 
chrY:14394468-14394504 5.97222 
chrY:14396415-14396445 5.56667 
chrY:14398239-14398265 5.61538 
chrY:14399304-14399337 6 
chrY:14400365-14400392 5.25926 
chrY:14403078-14403112 5.61765 
chrY:14403578-14403608 5.7 
chrY:14408994-14409018 5.875 
chrY:14409551-14409633 5.32927 
chrY:14409650-14409677 5.62963 
chrY:14409895-14409951 5.23214 
chrY:14410008-14410052 5.40909 
chrY:14410078-14410124 5.17391 
chrY:14410192-14410242 5.48 
chrY:14410261-14410283 5.86364 
chrY:14410317-14410437 5.425 
chrY:14411375-14411402 5.25926 
chrY:14412444-14412482 5.60526 
chrY:14412942-14412964 5.54545 
chrY:14413210-14413228 6 
chrY:14413605-14413693 5.42045 
chrY:14414435-14414484 5.79592 
chrY:14414618-14414636 6 
chrY:14415551-14415593 5.71429 
chrY:14415704-14415727 5.6087 
chrY:14415740-14415793 5.62264 
chrY:14415914-14415946 5.25 
chrY:14415985-14416027 5.33333 
chrY:14416078-14416151 5.20548 
chrY:14416578-14416604 5.65385 
chrY:14418126-14418226 5.69 
chrY:14420787-14420800 6 
chrY:14421481-14421511 5.4 
chrY:14421578-14421606 5.53571 
chrY:14421712-14421741 5.7931 
chrY:14422001-14422017 6 
chrY:14423895-14423913 5.88889 
chrY:14425195-14425221 5.88462 
chrY:14426037-14426078 5.41463 
chrY:14427406-14427427 5.7619 
chrY:14428113-14428134 5.71429 
chrY:14429376-14429388 6 
chrY:14429402-14429431 5.93103 
chrY:14430881-14430925 5.61364 
chrY:14431039-14431064 5.52 
chrY:14433359-14433410 5.76471 
chrY:14445611-14445638 5.55556 
chrY:14448156-14448189 5.39394 
chrY:14448864-14448890 5.34615 
chrY:14449274-14449327 5.49057 
chrY:14449819-14449857 5.34211 
chrY:14449921-14449954 5.21212 
chrY:14449997-14450038 5.39024 
chrY:14450078-14450154 5.22368 
chrY:14450192-14450217 5.36 
chrY:14451055-14451078 5.6087 
chrY:14451405-14451466 5.32787 
chrY:14451745-14451766 5.66667 
chrY:14452074-14452110 5.47222 
chrY:14453526-14453551 5.52 
chrY:14453709-14453749 5.625 
chrY:14454305-14454321 5.875 
chrY:14455189-14455281 5.27174 
chrY:14456501-14456548 5.95745 
chrY:14456866-14456896 5.8 
chrY:14457387-14457400 6 
chrY:14457498-14457520 5.81818 
chrY:14458558-14458574 6 
chrY:14459225-14459258 5.57576 
chrY:14459889-14459914 5.68 
chrY:14460379-14460411 5.65625 
chrY:14461423-14461447 5.66667 
chrY:14462347-14462400 5.43396 
chrY:14463266-14463303 5.67568 
chrY:14463597-14463620 5.69565 
chrY:14464165-14464178 6 
chrY:14465138-14465184 5.34783 
chrY:14466372-14466393 6 
chrY:14466530-14466578 5.66667 
chrY:14466698-14466748 5.66 
chrY:14466799-14466829 5.56667 
chrY:14466993-14467065 5.90278 
chrY:14467455-14467475 5.75 
chrY:14468814-14468832 5.72222 
chrY:14469636-14469662 5.84615 
chrY:14470612-14470668 5.51786 
chrY:14471078-14471105 5.81481 
chrY:14471469-14471483 6 
chrY:14472761-14472778 5.82353 
chrY:14473738-14473760 5.95455 
chrY:14474284-14474310 5.76923 
chrY:14478977-14479006 5.44828 
chrY:14481205-14481261 5.30357 
chrY:14481638-14481705 5.38806 
chrY:14484641-14484656 6 
chrY:14485194-14485223 5.44828 
chrY:14486432-14486473 5.73171 
chrY:14487111-14487199 5.47727 
chrY:14487221-14487286 5.35385 
chrY:14487325-14487352 5.40741 
chrY:14487364-14487420 5.30357 
chrY:14487711-14487762 5.76471 
chrY:14488394-14488423 5.89655 
chrY:14490452-14490514 5.43548 
chrY:14492236-14492267 6 
chrY:14493219-14493251 5.84375 
chrY:14495227-14495256 5.51724 
chrY:14495831-14495863 5.96875 
chrY:14496283-14496328 5.97778 
chrY:14496398-14496418 5.6 
chrY:14496431-14496476 5.51111 
chrY:14496491-14496549 5.2931 
chrY:14496562-14496574 6 
chrY:14496709-14496798 5.29213 
chrY:14496865-14496902 5.24324 
chrY:14497364-14497387 5.56522 
chrY:14497833-14497886 5.16981 
chrY:14497944-14498001 5.24561 
chrY:14498011-14498056 5.44444 
chrY:14498113-14498179 5.28788 
chrY:14498280-14498357 5.25974 
chrY:14498575-14498591 5.8125 
chrY:14499306-14499329 5.43478 
chrY:14501918-14501939 5.71429 
chrY:14502425-14502463 5.81579 
chrY:14504794-14504813 6 
chrY:14505649-14505678 5.62069 
chrY:14506078-14506103 5.6 
chrY:14509208-14509237 5.68966 
chrY:14510158-14510186 5.57143 
chrY:14510449-14510465 6 
chrY:14511299-14511325 5.53846 
chrY:14512296-14512390 5.43617 
chrY:14513029-14513045 5.8125 
chrY:14515292-14515360 5.76471 
chrY:14515692-14515710 6 
chrY:14516720-14516748 5.53571 
chrY:14517419-14517503 5.46429 
chrY:14518132-14518156 5.75 
chrY:14519731-14519757 5.88462 
chrY:14520457-14520532 5.53333 
chrY:14520550-14520606 5.39286 
chrY:14520622-14520680 5.34483 
chrY:14520718-14520739 5.52381 
chrY:14520828-14520905 5.53247 
chrY:14520975-14521078 5.36893 
chrY:14523300-14523428 5.65625 
chrY:14523951-14523970 6 
chrY:14530840-14531046 5.66505 
chrY:14531288-14531314 5.88462 
chrY:14533179-14533200 5.57143 
chrY:14533813-14533831 5.83333 
chrY:14533907-14533946 5.35897 
chrY:14534137-14534212 5.32 
chrY:14534300-14534322 5.86364 
chrY:14534419-14534448 5.51724 
chrY:14534859-14534879 5.6 
chrY:14534895-14534959 5.21875 
chrY:14536191-14536241 5.48 
chrY:14536252-14536278 5.30769 
chrY:14536306-14536327 5.71429 
chrY:14536470-14536557 5.21839 
chrY:14536578-14536619 5.29268 
chrY:14536636-14536690 5.51852 
chrY:14538542-14538560 6 
chrY:14539337-14539350 5.92308 
chrY:14540068-14540085 6 
chrY:14541681-14541727 5.78261 
chrY:14544114-14544157 5.37209 
chrY:14544172-14544208 5.38889 
chrY:14544221-14544268 5.74468 
chrY:14545876-14545903 5.55556 
chrY:14549309-14549332 5.91304 
chrY:14550900-14550917 5.76471 
chrY:14551257-14551288 5.54839 
chrY:14551680-14551704 5.54167 
chrY:14552325-14552363 5.71053 
chrY:14555438-14555468 5.3 
chrY:14555539-14555578 5.35897 
chrY:14555631-14555694 5.39683 
chrY:14555830-14555912 5.08537 
chrY:14556220-14556257 5.45946 
chrY:14557253-14557282 5.24138 
chrY:14559665-14559690 5.96 
chrY:14562158-14562178 5.7 
chrY:14562321-14562358 6 
chrY:14563078-14563101 5.6087 
chrY:14564318-14564344 5.92308 
chrY:14564388-14564402 6 
chrY:14566260-14566314 5.64815 
chrY:14566770-14566789 5.73684 
chrY:14566941-14566986 5.8 
chrY:14567704-14567744 5.45 
chrY:14568801-14568815 5.92857 
chrY:14568997-14569126 5.18605 
chrY:14569153-14569255 5.34314 
chrY:14569268-14569300 5.5625 
chrY:14569633-14569732 5.27273 
chrY:14569788-14569813 5.6 
chrY:14569894-14570056 5.41358 
chrY:14570756-14570773 6 
chrY:14571371-14571488 5.37607 
chrY:14571966-14571985 5.84211 
chrY:14573102-14573128 6 
chrY:14577797-14577818 5.90476 
chrY:14578358-14578402 5.75 
chrY:14578962-14579014 5.46154 
chrY:14580480-14580510 5.3 
chrY:14584678-14584702 5.375 
chrY:14588123-14588254 5.59542 
chrY:14590551-14590588 5.83784 
chrY:14591578-14591597 5.73684 
chrY:14591793-14591820 5.92593 
chrY:14592592-14592605 6 
chrY:14592650-14592677 5.77778 
chrY:14593434-14593467 5.72727 
chrY:14594186-14594223 5.2973 
chrY:14594249-14594276 5.62963 
chrY:14594531-14594550 6 
chrY:14596942-14596961 5.68421 
chrY:14597392-14597497 5.39048 
chrY:14597548-14597578 5.4 
chrY:14597584-14597614 5.46667 
chrY:14597633-14597695 5.41935 
chrY:14597712-14597779 5.29851 
chrY:14599961-14599983 5.81818 
chrY:14600707-14600751 6 
chrY:14600808-14600848 6 
chrY:14601242-14601271 5.2069 
chrY:14602030-14602051 5.57143 
chrY:14604590-14604606 6 
chrY:14609799-14609841 5.90476 
chrY:14610185-14610299 5.51754 
chrY:14610311-14610586 5.54909 
chrY:14610609-14610716 5.58879 
chrY:14610825-14610974 5.50336 
chrY:14610998-14611033 5.34286 
chrY:14611861-14611903 6 
chrY:14612209-14612302 5.54839 
chrY:14612335-14612408 5.94521 
chrY:14612455-14612509 6 
chrY:14613459-14613480 6 
chrY:14617335-14617364 5.37931 
chrY:14621662-14621687 5.6 
chrY:14624252-14624841 5.55857 
chrY:14624877-14625573 5.57615 
chrY:14625578-14625926 5.65517 
chrY:14625938-14626078 5.60714 
chrY:14626088-14626194 5.64151 
chrY:14626203-14626258 5.67273 
chrY:14627315-14627333 5.88889 
chrY:14627384-14627411 6 
chrY:14630316-14630339 5.73913 
chrY:14630468-14630487 6 
chrY:14635373-14635416 6 
chrY:14636134-14636176 5.80952 
chrY:14636917-14636932 5.86667 
chrY:14637662-14637702 5.65 
chrY:14639064-14639078 5.92857 
chrY:14642430-14642466 5.69444 
chrY:14642667-14642693 5.96154 
chrY:14645390-14645424 6 
chrY:14650396-14650512 5.24138 
chrY:14650783-14650807 5.95833 
chrY:14652969-14652995 5.46154 
chrY:14656154-14656173 6 
chrY:14656431-14656507 5.69737 
chrY:14661855-14661885 6 
chrY:14661930-14661943 6 
chrY:14661994-14662022 5.42857 
chrY:14662058-14662128 5.64286 
chrY:14662173-14662194 6 
chrY:14662237-14662311 5.59459 
chrY:14667817-14667835 6 
chrY:14678046-14678072 6 
chrY:14679915-14679930 5.93333 
chrY:14680225-14680252 5.40741 
chrY:14680309-14680335 5.76923 
chrY:14680350-14680370 5.6 
chrY:14680389-14680468 5.49367 
chrY:14681188-14681209 5.57143 
chrY:14682893-14682952 5.11864 
chrY:14688484-14688514 5.46667 
chrY:14692721-14692760 5.28205 
chrY:14693802-14693832 5.83333 
chrY:14695024-14695056 5.40625 
chrY:14695501-14695524 6 
chrY:14695992-14696033 5.73171 
chrY:14696536-14696554 5.77778 
chrY:14698457-14698512 5.78182 
chrY:14699042-14699063 5.66667 
chrY:14700463-14700479 6 
chrY:14701243-14701265 5.68182 
chrY:14702312-14702331 5.73684 
chrY:14703397-14703472 5.65333 
chrY:14703598-14703690 5.38043 
chrY:14703707-14703966 5.71429 
chrY:14703975-14704238 5.73004 
chrY:14704257-14704320 5.47619 
chrY:14704443-14704772 5.4772 
chrY:14709293-14709315 5.95455 
chrY:14712034-14712055 6 
chrY:14719578-14719592 6 
chrY:14721735-14721760 6 
chrY:14722042-14722069 5.25926 
chrY:14724038-14724064 5.88462 
chrY:14726254-14726278 5.875 
chrY:14727319-14727342 6 
chrY:14728507-14728527 5.65 
chrY:14730197-14730243 6 
chrY:14730396-14730409 6 
chrY:14730658-14730689 5.45161 
chrY:14735175-14735202 5.92593 
chrY:14738413-14738425 6 
chrY:14739238-14739267 5.86207 
chrY:14739793-14739813 5.8 
chrY:14741346-14741370 5.41667 
chrY:14743154-14743177 5.65217 
chrY:14745131-14745159 5.96429 
chrY:14745389-14745427 5.86842 
chrY:14746176-14746190 6 
chrY:14746387-14746421 5.20588 
chrY:14746665-14746688 5.52174 
chrY:14747534-14747565 6 
chrY:14747961-14747978 6 
chrY:14750091-14750114 5.78261 
chrY:14750532-14750558 5.26923 
chrY:14753263-14753298 5.91429 
chrY:14754067-14754089 6 
chrY:14757081-14757111 5.4 
chrY:14761100-14761163 5.93651 
chrY:14762461-14762491 5.76667 
chrY:14764281-14764305 6 
chrY:14764914-14764932 6 
chrY:14765081-14765112 5.77419 
chrY:14765676-14765692 6 
chrY:14766596-14766613 5.76471 
chrY:14766998-14767027 5.96552 
chrY:14767674-14767703 5.75862 
chrY:14768087-14768113 5.92308 
chrY:14768132-14768157 5.68 
chrY:14768649-14768682 5.57576 
chrY:14768895-14768918 5.47826 
chrY:14769038-14769065 5.88889 
chrY:14769405-14769429 5.45833 
chrY:14769922-14769938 5.875 
chrY:14771637-14771661 6 
chrY:14772676-14772692 6 
chrY:14774242-14774276 5.79412 
chrY:14775845-14775866 5.71429 
chrY:14776154-14776169 6 
chrY:14776532-14776549 5.76471 
chrY:14777674-14777692 6 
chrY:14779121-14779144 5.65217 
chrY:14779297-14779332 5.4 
chrY:14779932-14779948 5.9375 
chrY:14781175-14781218 5.69767 
chrY:14783271-14783289 5.88889 
chrY:14784680-14784718 5.76316 
chrY:14784872-14784885 6 
chrY:14785532-14785545 6 
chrY:14787738-14787849 5.8018 
chrY:14787954-14787989 6 
chrY:14789345-14789369 6 
chrY:14793883-14793910 5.55556 
chrY:14793933-14793949 6 
chrY:14794031-14794057 6 
chrY:14795060-14795099 5.92308 
chrY:14798553-14798578 6 
chrY:14800984-14801023 5.4359 
chrY:14803181-14803203 5.72727 
chrY:14807453-14807480 5.62963 
chrY:14809416-14809456 5.325 
chrY:14810860-14810888 5.92857 
chrY:14811292-14811336 5.36364 
chrY:14812057-14812078 5.95238 
chrY:14818586-14818620 5.44118 
chrY:14819043-14819064 5.90476 
chrY:14821877-14821898 5.90476 
chrY:14824746-14824768 5.63636 
chrY:14825125-14825140 6 
chrY:14825706-14825727 5.7619 
chrY:14825823-14825837 6 
chrY:14826548-14826564 6 
chrY:14830034-14830071 5.40541 
chrY:14831369-14831390 5.61905 
chrY:14831720-14831732 6 
chrY:14834268-14834334 5.48485 
chrY:14834747-14834768 5.71429 
chrY:14834788-14834813 5.88 
chrY:14835266-14835336 5.71429 
chrY:14839646-14839663 6 
chrY:14840835-14840865 5.93333 
chrY:14841369-14841386 6 
chrY:14842406-14842423 6 
chrY:14843827-14843855 5.57143 
chrY:14844011-14844033 5.90909 
chrY:14844840-14844857 6 
chrY:14845440-14845463 5.69565 
chrY:14847004-14847021 5.94118 
chrY:14847668-14847708 5.525 
chrY:14850455-14850489 5.85294 
chrY:14851574-14851604 5.4 
chrY:14854747-14854773 5.53846 
chrY:14858666-14858680 6 
chrY:14862912-14862946 5.94118 
chrY:14866052-14866071 5.94737 
chrY:14866103-14866157 5.38889 
chrY:14867084-14867104 5.8 
chrY:14870965-14871007 5.28571 
chrY:14874798-14874829 5.64516 
chrY:14875592-14875615 6 
chrY:14876850-14876873 5.47826 
chrY:14879536-14879564 6 
chrY:14880240-14880253 6 
chrY:14881707-14881736 5.7931 
chrY:14884698-14884719 6 
chrY:14886399-14886415 6 
chrY:14889292-14889327 5.54286 
chrY:14889905-14889942 5.37838 
chrY:14893150-14893180 5.3 
chrY:14895679-14895697 6 
chrY:14900644-14900666 6 
chrY:14901257-14901276 5.94737 
chrY:14904211-14904224 6 
chrY:14904401-14904430 5.51724 
chrY:14905516-14905560 5.81818 
chrY:14909911-14910053 5.64085 
chrY:14910798-14910814 6 
chrY:14914651-14914684 6 
chrY:14917980-14918050 5.78571 
chrY:14918070-14918094 5.54167 
chrY:14918118-14918143 5.36 
chrY:14918551-14918578 5.88889 
chrY:14919271-14919311 6 
chrY:14919685-14919711 5.61538 
chrY:14921403-14921455 5.65385 
chrY:14924617-14924661 5.29545 
chrY:14926462-14926483 6 
chrY:14927155-14927176 6 
chrY:14931615-14931689 5.24324 
chrY:14934299-14934317 5.72222 
chrY:14934791-14934814 5.91304 
chrY:14936169-14936201 5.28125 
chrY:14936847-14936873 5.76923 
chrY:14937823-14937869 6 
chrY:14938508-14938551 5.51163 
chrY:14938630-14938647 5.88235 
chrY:14944837-14944903 5.25758 
chrY:14947876-14947899 6 
chrY:14949065-14949090 5.96 
chrY:14953108-14953131 5.56522 
chrY:14954773-14954803 5.66667 
chrY:14956021-14956052 5.48387 
chrY:14957602-14957626 5.58333 
chrY:14962417-14962436 5.84211 
chrY:14964772-14964804 5.34375 
chrY:14965991-14966020 5.37931 
chrY:14966328-14966341 5.92308 
chrY:14967881-14967908 5.74074 
chrY:14968521-14968551 5.26667 
chrY:14969007-14969052 5.57778 
chrY:14974656-14974682 5.42308 
chrY:14976504-14976558 5.38889 
chrY:14977272-14977306 6 
chrY:14978121-14978162 5.56098 
chrY:14979702-14979757 5.49091 
chrY:14979915-14979943 5.28571 
chrY:14981830-14981971 5.84397 
chrY:14984199-14984224 5.52 
chrY:14985231-14985262 5.90323 
chrY:14986439-14986482 5.69767 
chrY:14986600-14986645 6 
chrY:14986679-14986706 5.62963 
chrY:14986718-14986750 6 
chrY:14986884-14986921 5.64865 
chrY:14987376-14987410 5.35294 
chrY:14987474-14987493 5.78947 
chrY:14989218-14989240 6 
chrY:14990011-14990045 5.82353 
chrY:14991460-14991499 5.94872 
chrY:14992933-14992950 6 
chrY:14993031-14993060 5.44828 
chrY:14995142-14995235 5.49462 
chrY:14995519-14995543 5.58333 
chrY:14995799-14995811 6 
chrY:14999762-14999945 5.53552 
chrY:15000308-15000321 6 
chrY:15003142-15003177 5.68571 
chrY:15011301-15011346 6 
chrY:15011993-15012017 5.75 
chrY:15012296-15012308 6 
chrY:15013692-15013716 5.5 
chrY:15014476-15014501 6 
chrY:15015255-15015274 6 
chrY:15016658-15016678 5.65 
chrY:15019201-15019227 5.26923 
chrY:15019836-15019851 5.93333 
chrY:15022213-15022244 5.29032 
chrY:15024412-15024440 5.25 
chrY:15025097-15025116 5.89474 
chrY:15029494-15029507 6 
chrY:15039289-15039324 6 
chrY:15045725-15045754 5.41379 
chrY:15047339-15047755 5.6899 
chrY:15047958-15047981 5.43478 
chrY:15048489-15048503 6 
chrY:15049314-15049328 6 
chrY:15049917-15049931 6 
chrY:15051573-15051594 5.95238 
chrY:15051996-15052085 5.66292 
chrY:15054657-15054680 5.43478 
chrY:15055406-15055439 5.33333 
chrY:15056729-15056756 5.44444 
chrY:15056955-15056991 5.61111 
chrY:15057738-15057751 6 
chrY:15059692-15059706 5.92857 
chrY:15060578-15060616 5.76316 
chrY:15060632-15060665 5.9697 
chrY:15064803-15064867 5.60938 
chrY:15068857-15068882 5.56 
chrY:15070446-15070460 6 
chrY:15070614-15070629 6 
chrY:15073846-15073870 5.375 
chrY:15074398-15074420 5.54545 
chrY:15074808-15074841 5.72727 
chrY:15076052-15076081 5.31034 
chrY:15077879-15077919 5.325 
chrY:15082949-15082962 6 
chrY:15084001-15084019 5.72222 
chrY:15084466-15084480 6 
chrY:15089833-15089857 5.5 
chrY:15092177-15092194 5.76471 
chrY:15092756-15092812 5.83929 
chrY:15093729-15093774 5.55556 
chrY:15094007-15094049 5.61905 
chrY:15094901-15094936 5.65714 
chrY:15096578-15096602 5.41667 
chrY:15097810-15097828 5.94444 
chrY:15097956-15097975 5.63158 
chrY:15104050-15104078 5.17857 
chrY:15106883-15106901 5.88889 
chrY:15107963-15107977 6 
chrY:15109389-15109467 5.52564 
chrY:15113248-15113282 5.17647 
chrY:15114168-15114220 5.17308 
chrY:15115586-15115611 6 
chrY:15117174-15117206 5.3125 
chrY:15118452-15118472 6 
chrY:15120717-15120752 5.62857 
chrY:15122296-15122322 5.84615 
chrY:15122548-15122568 5.95 
chrY:15123386-15123404 5.72222 
chrY:15128121-15128134 6 
chrY:15128191-15128213 5.5 
chrY:15131850-15131921 5.42254 
chrY:15133402-15133425 5.43478 
chrY:15133883-15133913 5.8 
chrY:15135342-15135359 5.82353 
chrY:15137735-15137767 5.46875 
chrY:15138002-15138022 5.7 
chrY:15140887-15140909 5.90909 
chrY:15141479-15141493 6 
chrY:15143800-15143825 5.48 
chrY:15144113-15144137 5.58333 
chrY:15145398-15145433 5.85714 
chrY:15145934-15145963 5.93103 
chrY:15147286-15147298 6 
chrY:15151502-15151525 5.82609 
chrY:15157860-15157876 6 
chrY:15160361-15160387 5.65385 
chrY:15160639-15160667 5.78571 
chrY:15160973-15161006 5.48485 
chrY:15161292-15161309 6 
chrY:15161467-15161506 5.25641 
chrY:15164392-15164436 5.63636 
chrY:15164608-15164649 5.56098 
chrY:15169240-15169306 5.65152 
chrY:15171215-15171249 5.73529 
chrY:15173781-15173811 5.53333 
chrY:15174510-15174555 5.31111 
chrY:15176279-15176298 5.68421 
chrY:15179010-15179030 6 
chrY:15179601-15179618 5.94118 
chrY:15180081-15180109 5.53571 
chrY:15183002-15183035 5.54545 
chrY:15186965-15186995 5.83333 
chrY:15190384-15190408 5.54167 
chrY:15192484-15192504 5.85 
chrY:15193610-15193630 5.9 
chrY:15202327-15202350 5.52174 
chrY:15203861-15203897 6 
chrY:15208845-15208863 6 
chrY:15209521-15209541 5.75 
chrY:15209656-15209694 5.73684 
chrY:15215462-15215481 5.63158 
chrY:15215609-15215632 5.52174 
chrY:15221083-15221096 6 
chrY:15223935-15223958 5.69565 
chrY:15230832-15230857 5.4 
chrY:15230986-15231012 5.57692 
chrY:15235099-15235126 5.33333 
chrY:15235293-15235318 5.72 
chrY:15240734-15240759 5.44 
chrY:15241664-15241715 5.54902 
chrY:15242393-15242425 5.875 
chrY:15247140-15247161 5.52381 
chrY:15249057-15249078 5.95238 
chrY:15252104-15252127 5.65217 
chrY:15252219-15252246 5.2963 
chrY:15252802-15252847 5.88889 
chrY:15253427-15253455 5.60714 
chrY:15254264-15254297 5.27273 
chrY:15255758-15255813 5.89091 
chrY:15257610-15257635 5.52 
chrY:15259435-15259472 5.7027 
chrY:15260684-15260704 6 
chrY:15262458-15262483 6 
chrY:15262955-15262976 5.71429 
chrY:15264316-15264339 5.73913 
chrY:15268793-15268824 5.77419 
chrY:15268964-15269009 5.66667 
chrY:15271047-15271061 6 
chrY:15272028-15272045 6 
chrY:15275181-15275209 5.28571 
chrY:15275510-15275535 5.56 
chrY:15276882-15276895 6 
chrY:15278736-15278849 5.89381 
chrY:15279201-15279230 6 
chrY:15279730-15279742 6 
chrY:15280855-15280881 5.76923 
chrY:15281848-15281876 5.17857 
chrY:15287455-15287484 5.58621 
chrY:15287693-15287725 5.46875 
chrY:15288631-15288653 5.72727 
chrY:15289126-15289152 5.88462 
chrY:15290954-15290966 6 
chrY:15290982-15290994 6 
chrY:15297284-15297317 5.78788 
chrY:15298726-15298758 5.34375 
chrY:15299382-15299406 5.45833 
chrY:15301092-15301115 5.6087 
chrY:15305843-15305905 5.91935 
chrY:15307465-15307578 5.84956 
chrY:15308474-15308494 5.7 
chrY:15308826-15308862 6 
chrY:15309739-15309775 6 
chrY:15310571-15310590 5.84211 
chrY:15311129-15311163 5.32353 
chrY:15311942-15311979 5.48649 
chrY:15315461-15315474 6 
chrY:15316623-15316681 5.25862 
chrY:15320519-15320723 5.94608 
chrY:15320846-15320897 5.88235 
chrY:15321328-15321348 6 
chrY:15322003-15322036 5.33333 
chrY:15322734-15322753 5.78947 
chrY:15323661-15323702 6 
chrY:15324319-15324339 6 
chrY:15325006-15325029 6 
chrY:15326057-15326121 5.51562 
chrY:15330877-15330907 5.7 
chrY:15331864-15331885 5.85714 
chrY:15332272-15332308 5.63889 
chrY:15332348-15332477 5.53488 
chrY:15336019-15336044 6 
chrY:15336707-15336722 6 
chrY:15337727-15337756 5.58621 
chrY:15338854-15338878 5.66667 
chrY:15339193-15339208 6 
chrY:15340383-15340396 6 
chrY:15341423-15341450 5.33333 
chrY:15341805-15341837 5.4375 
chrY:15342653-15342679 5.61538 
chrY:15343395-15343423 5.21429 
chrY:15352861-15352894 5.78788 
chrY:15353181-15353204 5.43478 
chrY:15353945-15353992 5.59574 
chrY:15355118-15355180 5.75806 
chrY:15358761-15358782 6 
chrY:15359480-15359506 5.92308 
chrY:15359578-15359614 5.55556 
chrY:15359871-15359900 5.58621 
chrY:15360816-15360843 5.55556 
chrY:15361896-15361912 5.875 
chrY:15363071-15363084 5.92308 
chrY:15364059-15364078 5.78947 
chrY:15364438-15364460 5.72727 
chrY:15365544-15365578 5.64706 
chrY:15374439-15374456 6 
chrY:15379666-15379695 5.89655 
chrY:15381432-15381491 5.98305 
chrY:15382432-15382462 5.36667 
chrY:15382956-15382974 5.88889 
chrY:15384616-15384631 6 
chrY:15384815-15384851 5.66667 
chrY:15385700-15385747 5.46809 
chrY:15385759-15385785 5.30769 
chrY:15386662-15386706 5.95455 
chrY:15388130-15388154 5.91667 
chrY:15388599-15388631 5.5 
chrY:15388734-15388761 5.96296 
chrY:15393908-15393938 5.26667 
chrY:15395187-15395209 5.68182 
chrY:15400165-15400177 6 
chrY:15401860-15401887 5.92593 
chrY:15402443-15402460 6 
chrY:15403584-15403605 6 
chrY:15404329-15404371 5.7381 
chrY:15406939-15406954 6 
chrY:15410030-15410057 6 
chrY:15410633-15410656 6 
chrY:15411304-15411333 5.89655 
chrY:15411482-15411502 5.85 
chrY:15413118-15413138 5.6 
chrY:15418691-15418722 5.29032 
chrY:15420132-15420152 5.7 
chrY:15421469-15421495 5.80769 
chrY:15422098-15422113 6 
chrY:15424749-15424771 6 
chrY:15427487-15427513 5.61538 
chrY:15428188-15428200 6 
chrY:15428327-15428342 5.86667 
chrY:15428521-15428555 5.70588 
chrY:15430038-15430099 6 
chrY:15430338-15430357 5.89474 
chrY:15430882-15430903 5.7619 
chrY:15435283-15435315 5.5 
chrY:15436248-15436277 5.27586 
chrY:15440107-15440146 5.94872 
chrY:15440513-15440546 5.36364 
chrY:15449892-15449908 6 
chrY:15451523-15451543 5.65 
chrY:15455477-15455521 5.65909 
chrY:15461309-15461336 5.62963 
chrY:15462402-15462422 6 
chrY:15466277-15466360 5.46988 
chrY:15468678-15468697 6 
chrY:15469099-15469128 5.44828 
chrY:15477291-15477317 5.84615 
chrY:15477481-15477545 5.17188 
chrY:15477728-15477755 5.92593 
chrY:15479139-15479164 5.56 
chrY:15479942-15479958 6 
chrY:15480111-15480127 6 
chrY:15480249-15480273 5.58333 
chrY:15481259-15481280 5.52381 
chrY:15481818-15481841 5.65217 
chrY:15482332-15482358 5.80769 
chrY:15483235-15483252 6 
chrY:15485959-15485971 6 
chrY:15486232-15486246 6 
chrY:15486907-15486947 5.425 
chrY:15489591-15489607 6 
chrY:15491777-15491853 5.64474 
chrY:15491865-15491982 5.7265 
chrY:15495166-15495188 5.5 
chrY:15497972-15497993 6 
chrY:15505924-15505950 5.34615 
chrY:15507340-15507366 5.84615 
chrY:15507535-15507567 5.9375 
chrY:15507783-15507803 6 
chrY:15510766-15510784 6 
chrY:15512745-15512775 5.26667 
chrY:15516928-15516968 5.575 
chrY:15517589-15517629 5.425 
chrY:15518626-15518704 5.42308 
chrY:15522343-15522374 5.3871 
chrY:15522799-15522828 5.41379 
chrY:15524488-15524515 5.48148 
chrY:15525363-15525395 5.34375 
chrY:15527804-15527828 5.91667 
chrY:15529934-15529953 5.63158 
chrY:15531465-15531481 5.875 
chrY:15536284-15536309 5.76 
chrY:15542648-15542670 5.63636 
chrY:15545264-15545287 5.82609 
chrY:15547053-15547078 5.84 
chrY:15548847-15548879 6 
chrY:15552146-15552204 5.68966 
chrY:15553038-15553086 5.5625 
chrY:15555006-15555019 6 
chrY:15557033-15557054 5.71429 
chrY:15557124-15557157 6 
chrY:15558431-15558526 5.92632 
chrY:15558827-15558849 5.5 
chrY:15561472-15561500 5.28571 
chrY:15561677-15561702 5.48 
chrY:15562703-15562715 6 
chrY:15565939-15565971 5.75 
chrY:15566112-15566137 5.48 
chrY:15566817-15566834 6 
chrY:15571034-15571055 5.57143 
chrY:15573025-15573132 5.42056 
chrY:15574722-15574749 5.62963 
chrY:15576558-15576589 5.51613 
chrY:15576851-15576875 5.66667 
chrY:15576972-15577033 5.65574 
chrY:15577468-15577496 5.53571 
chrY:15579202-15579226 5.5 
chrY:15579650-15579670 5.9 
chrY:15580149-15580164 5.86667 
chrY:15582535-15582556 5.61905 
chrY:15589832-15589861 5.48276 
chrY:15592550-15592572 6 
chrY:15593274-15593297 6 
chrY:15604354-15604369 6 
chrY:15606113-15606139 5.34615 
chrY:15607850-15607873 6 
chrY:15612062-15612078 6 
chrY:15612142-15612241 5.9596 
chrY:15612539-15612590 5.37255 
chrY:15617066-15617095 5.65517 
chrY:15621269-15621298 5.58621 
chrY:15622091-15622108 6 
chrY:15622597-15622626 5.48276 
chrY:15626236-15626261 5.36 
chrY:15626287-15626317 5.9 
chrY:15636592-15636607 6 
chrY:15641658-15641683 5.88 
chrY:15641926-15641945 5.89474 
chrY:15646542-15646568 5.65385 
chrY:15652578-15652611 5.27273 
chrY:15653421-15653441 6 
chrY:15656329-15656342 6 
chrY:15658042-15658284 5.68182 
chrY:15659100-15659162 5.22581 
chrY:15660578-15660592 5.92857 
chrY:15661414-15661428 6 
chrY:15664087-15664111 5.75 
chrY:15664797-15664826 5.72414 
chrY:15665628-15665656 5.78571 
chrY:15669964-15669977 6 
chrY:15677505-15677539 5.85294 
chrY:15677933-15677949 6 
chrY:15681309-15681337 5.28571 
chrY:15683628-15683647 6 
chrY:15684148-15684186 5.55263 
chrY:15684674-15684697 5.95652 
chrY:15685149-15685185 6 
chrY:15687794-15687826 5.40625 
chrY:15688731-15688755 5.83333 
chrY:15689277-15689292 5.86667 
chrY:15689972-15690025 5.66038 
chrY:15690665-15690697 5.4375 
chrY:15690878-15690927 5.26531 
chrY:15695779-15695831 5.34615 
chrY:15696779-15696809 5.36667 
chrY:15697089-15697125 5.94444 
chrY:15698757-15698801 6 
chrY:15700394-15700417 5.52174 
chrY:15708626-15708672 5.80435 
chrY:15720534-15720555 5.61905 
chrY:15729408-15729432 5.75 
chrY:15733708-15733733 5.96 
chrY:15733879-15733908 5.89655 
chrY:15746589-15746657 5.47059 
chrY:15748883-15748915 5.4375 
chrY:15750316-15750335 5.78947 
chrY:15750489-15750516 6 
chrY:15752607-15752715 5.88889 
chrY:15753168-15753193 5.84 
chrY:15754647-15754674 5.88889 
chrY:15756112-15756133 5.57143 
chrY:15766815-15766838 5.52174 
chrY:15766982-15766995 5.92308 
chrY:15769443-15769461 5.94444 
chrY:15778474-15778492 5.83333 
chrY:15782332-15782347 6 
chrY:15785989-15786026 5.32432 
chrY:15786511-15786535 5.41667 
chrY:15787789-15787801 6 
chrY:15787832-15787859 6 
chrY:15788852-15788893 5.41463 
chrY:15791505-15791629 5.54032 
chrY:15792003-15792049 5.26087 
chrY:15793824-15793845 5.57143 
chrY:15794217-15794245 6 
chrY:15794394-15794414 5.9 
chrY:15799062-15799379 5.84227 
chrY:15801151-15801181 5.43333 
chrY:15803911-15803926 6 
chrY:15810962-15810996 6 
chrY:15811740-15811787 5.40426 
chrY:15815336-15815388 6 
chrY:15816742-15816760 5.77778 
chrY:15819736-15819778 5.28571 
chrY:15821626-15821650 5.95833 
chrY:15822763-15822777 6 
chrY:15824132-15824158 5.46154 
chrY:15826097-15826127 5.46667 
chrY:15826791-15826815 5.75 
chrY:15829909-15829939 5.7 
chrY:15831602-15831621 5.89474 
chrY:15832199-15832233 5.82353 
chrY:15833953-15833981 5.57143 
chrY:15839959-15839971 6 
chrY:15841930-15841951 5.66667 
chrY:15842525-15842565 5.95 
chrY:15843404-15843431 6 
chrY:15843765-15843839 5.25676 
chrY:15845059-15845073 6 
chrY:15848597-15848689 5.29348 
chrY:15848962-15849042 5.575 
chrY:15850818-15850845 5.96296 
chrY:15852575-15852611 5.77778 
chrY:15858673-15858711 5.52632 
chrY:15859418-15859449 5.54839 
chrY:15859904-15859935 5.87097 
chrY:15863155-15863182 5.96296 
chrY:15863940-15863973 5.78788 
chrY:15865549-15865566 6 
chrY:15865946-15865978 6 
chrY:15866268-15866306 6 
chrY:15869054-15869074 6 
chrY:15869223-15869245 5.5 
chrY:15869816-15869837 5.57143 
chrY:15870854-15870869 5.86667 
chrY:15873298-15873338 5.775 
chrY:15873711-15873754 5.5814 
chrY:15876360-15876376 6 
chrY:15876838-15876863 5.8 
chrY:15877509-15877532 5.47826 
chrY:15878285-15878327 5.59524 
chrY:15878475-15878498 5.65217 
chrY:15882074-15882094 6 
chrY:15882563-15882591 5.5 
chrY:15882724-15882744 5.7 
chrY:15888851-15888866 5.86667 
chrY:15889255-15889283 5.46429 
chrY:15896042-15896056 5.92857 
chrY:15897473-15897488 6 
chrY:15897790-15897817 5.40741 
chrY:15899499-15899511 6 
chrY:15902096-15902121 5.44 
chrY:15902692-15902719 5.22222 
chrY:15902777-15902789 6 
chrY:15904149-15904189 5.7 
chrY:15906044-15906115 5.85915 
chrY:15906243-15906259 6 
chrY:15909050-15909094 5.77273 
chrY:15909374-15909401 5.85185 
chrY:15909739-15909785 5.8913 
chrY:15911020-15911043 5.52174 
chrY:15912055-15912071 6 
chrY:15912806-15912828 6 
chrY:15914127-15914174 5.57447 
chrY:15916206-15916242 5.61111 
chrY:15917036-15917057 5.61905 
chrY:15917633-15917653 6 
chrY:15918450-15918578 5.45312 
chrY:15922439-15922460 5.66667 
chrY:15923842-15923875 5.21212 
chrY:15925985-15926013 5.92857 
chrY:15928362-15928397 5.74286 
chrY:15928702-15928716 6 
chrY:15930734-15931023 5.74048 
chrY:15937973-15938017 5.34091 
chrY:15938078-15938104 5.76923 
chrY:15940306-15940344 5.97368 
chrY:15940604-15940617 5.92308 
chrY:15940975-15941026 5.37255 
chrY:15941573-15941605 5.8125 
chrY:15942136-15942170 5.73529 
chrY:15942760-15942794 5.82353 
chrY:15942986-15943017 5.16129 
chrY:15944078-15944119 5.26829 
chrY:15944927-15944956 5.65517 
chrY:15947951-15947965 6 
chrY:15948925-15948948 5.47826 
chrY:15949912-15949959 5.44681 
chrY:15951162-15951178 5.9375 
chrY:15951900-15951922 6 
chrY:15952590-15952612 6 
chrY:15952655-15952688 5.9697 
chrY:15956210-15956224 6 
chrY:15957779-15957817 5.52632 
chrY:15963805-15963828 5.65217 
chrY:15967438-15967529 5.6044 
chrY:15969956-15969986 5.86667 
chrY:15971225-15971238 6 
chrY:15971709-15971767 5.94828 
chrY:15974822-15974839 5.76471 
chrY:15975592-15975634 5.61905 
chrY:15976224-15976252 5.46429 
chrY:15980721-15980734 6 
chrY:15981809-15981846 5.64865 
chrY:15984452-15984493 5.60976 
chrY:15986578-15986624 5.17391 
chrY:15989015-15989044 5.44828 
chrY:15991804-15991825 5.95238 
chrY:15993636-15993696 5.93333 
chrY:15994004-15994039 5.57143 
chrY:15996402-15996442 5.55 
chrY:16010628-16010650 5.95455 
chrY:16013060-16013097 5.7027 
chrY:16016361-16016385 5.95833 
chrY:16016721-16016751 6 
chrY:16018283-16018322 6 
chrY:16019983-16020004 5.52381 
chrY:16020486-16020547 5.37705 
chrY:16021840-16021855 6 
chrY:16026240-16026279 5.51282 
chrY:16028961-16029007 5.58696 
chrY:16029969-16030005 5.44444 
chrY:16031348-16031448 5.77 
chrY:16031706-16031732 5.46154 
chrY:16031784-16031817 5.27273 
chrY:16032066-16032083 5.82353 
chrY:16033617-16033636 5.68421 
chrY:16034336-16034355 5.68421 
chrY:16034501-16034522 6 
chrY:16038355-16038383 5.92857 
chrY:16038823-16038848 5.52 
chrY:16038939-16038952 5.92308 
chrY:16039198-16039222 5.45833 
chrY:16039949-16039977 5.60714 
chrY:16043267-16043292 5.6 
chrY:16045117-16045213 5.77083 
chrY:16045978-16045993 6 
chrY:16046631-16046660 6 
chrY:16047943-16047980 5.16216 
chrY:16050694-16050760 5.68182 
chrY:16050768-16050811 5.95349 
chrY:16050852-16051221 5.7019 
chrY:16051393-16051419 5.65385 
chrY:16052545-16052616 5.88732 
chrY:16056972-16056996 6 
chrY:16057733-16057772 5.66667 
chrY:16059028-16059042 6 
chrY:16061199-16061238 5.33333 
chrY:16061296-16061350 5.53704 
chrY:16061362-16061429 5.52239 
chrY:16061456-16061573 5.54701 
chrY:16061602-16061731 5.46512 
chrY:16061742-16061789 5.76596 
chrY:16062117-16062129 6 
chrY:16062250-16062280 5.6 
chrY:16063171-16063337 5.83133 
chrY:16064398-16064413 6 
chrY:16069690-16069709 5.63158 
chrY:16069839-16069885 5.73913 
chrY:16071359-16071383 5.79167 
chrY:16071726-16071742 5.8125 
chrY:16073202-16073233 5.51613 
chrY:16074766-16074800 6 
chrY:16076025-16076046 5.85714 
chrY:16077543-16077574 6 
chrY:16079196-16079228 5.5625 
chrY:16082683-16082697 6 
chrY:16083843-16083872 5.7931 
chrY:16085404-16085423 6 
chrY:16085841-16085875 5.5 
chrY:16086259-16086291 5.53125 
chrY:16087962-16087994 5.40625 
chrY:16095290-16095349 5.64407 
chrY:16095376-16095408 5.6875 
chrY:16095424-16095470 5.43478 
chrY:16095588-16095616 5.57143 
chrY:16095909-16096020 5.28829 
chrY:16096090-16096139 5.4898 
chrY:16096159-16096187 5.25 
chrY:16097303-16097354 5.43137 
chrY:16097370-16097413 5.37209 
chrY:16098526-16098543 5.88235 
chrY:16099087-16099129 6 
chrY:16101306-16101370 5.57812 
chrY:16101996-16102050 5.87037 
chrY:16103002-16103033 5.16129 
chrY:16104342-16104389 5.65957 
chrY:16107442-16107467 6 
chrY:16108697-16108778 5.95062 
chrY:16113488-16113510 5.81818 
chrY:16114252-16114679 5.70258 
chrY:16115193-16115233 5.85 
chrY:16115519-16115541 6 
chrY:16116372-16116389 6 
chrY:16117953-16117977 5.79167 
chrY:16118279-16118314 5.97143 
chrY:16118566-16118596 5.9 
chrY:16118980-16119007 5.77778 
chrY:16119955-16120017 5.8871 
chrY:16121513-16121562 5.30612 
chrY:16121672-16121688 5.875 
chrY:16122610-16122623 5.92308 
chrY:16123670-16123745 5.44 
chrY:16125104-16125119 6 
chrY:16131121-16131140 6 
chrY:16132253-16132492 5.45607 
chrY:16132506-16132545 5.28205 
chrY:16133151-16133165 6 
chrY:16134295-16134336 6 
chrY:16134528-16134571 5.86047 
chrY:16135343-16135362 6 
chrY:16141364-16141379 6 
chrY:16142739-16142814 5.45333 
chrY:16143861-16143874 5.92308 
chrY:16144796-16144812 5.875 
chrY:16144922-16144988 5.25758 
chrY:16146467-16146529 5.8871 
chrY:16147477-16147504 5.77778 
chrY:16147888-16147918 5.9 
chrY:16148170-16148205 5.97143 
chrY:16148507-16148531 5.79167 
chrY:16150095-16150117 6 
chrY:16150948-16150965 6 
chrY:16151251-16151296 5.86667 
chrY:16151805-16152232 5.7096 
chrY:16152974-16152996 5.81818 
chrY:16155394-16155415 5.61905 
chrY:16157706-16157787 5.95062 
chrY:16159017-16159042 6 
chrY:16159578-16159600 5.54545 
chrY:16162095-16162142 5.65957 
chrY:16163451-16163482 5.16129 
chrY:16164434-16164488 5.87037 
chrY:16165114-16165178 5.57812 
chrY:16165590-16165611 5.66667 
chrY:16167355-16167397 6 
chrY:16167941-16167958 5.88235 
chrY:16169071-16169114 5.37209 
chrY:16169134-16169184 5.48 
chrY:16170289-16170330 5.46341 
chrY:16170366-16170396 5.36667 
chrY:16170492-16170535 5.2093 
chrY:16175029-16175046 5.76471 
chrY:16176209-16176238 5.34483 
chrY:16182189-16182227 5.5 
chrY:16186676-16186710 5.97059 
chrY:16187669-16187723 5.22222 
chrY:16188158-16188193 5.8 
chrY:16192618-16192651 5.69697 
chrY:16194776-16194808 5.46875 
chrY:16199759-16199776 6 
chrY:16202006-16202024 6 
chrY:16205651-16205687 5.55556 
chrY:16205796-16205817 6 
chrY:16205852-16205875 5.65217 
chrY:16206121-16206169 5.875 
chrY:16217727-16217755 5.39286 
chrY:16217887-16217944 5.47368 
chrY:16217958-16217988 5.66667 
chrY:16218000-16218047 5.3617 
chrY:16218908-16218939 5.6129 
chrY:16219609-16219639 5.53333 
chrY:16220799-16220816 6 
chrY:16222565-16222593 5.85714 
chrY:16223360-16223392 5.46875 
chrY:16226322-16226340 5.77778 
chrY:16227862-16227925 5.80952 
chrY:16227982-16228022 5.6 
chrY:16228059-16228072 6 
chrY:16228078-16228193 5.51304 
chrY:16229789-16229826 5.81081 
chrY:16236233-16236289 5.66071 
chrY:16237218-16237232 5.92857 
chrY:16239600-16239679 5.31646 
chrY:16242402-16242415 6 
chrY:16242587-16242670 5.85542 
chrY:16244212-16244236 5.375 
chrY:16244755-16244781 5.76923 
chrY:16244792-16244819 6 
chrY:16246173-16246206 5.60606 
chrY:16247893-16247981 5.53409 
chrY:16248006-16248307 5.41196 
chrY:16248321-16248377 5.28571 
chrY:16248797-16248817 5.75 
chrY:16249103-16249127 5.45833 
chrY:16249145-16249187 5.42857 
chrY:16250624-16250647 6 
chrY:16259719-16259732 5.92308 
chrY:16260318-16260356 5.57895 
chrY:16260878-16260914 5.22222 
chrY:16262658-16262674 5.875 
chrY:16263214-16263241 5.77778 
chrY:16264524-16264556 5.375 
chrY:16270257-16270317 5.48333 
chrY:16271807-16271821 6 
chrY:16282398-16282417 6 
chrY:16286413-16286471 5.46552 
chrY:16290775-16290808 6 
chrY:16290824-16290915 5.57143 
chrY:16290929-16290951 5.81818 
chrY:16292546-16292589 6 
chrY:16293977-16294028 5.60784 
chrY:16294208-16294245 5.86486 
chrY:16297139-16297175 5.41667 
chrY:16297330-16297351 6 
chrY:16298499-16298540 6 
chrY:16301002-16301015 6 
chrY:16302437-16302455 5.72222 
chrY:16304047-16304072 5.48 
chrY:16305924-16305943 6 
chrY:16307606-16307642 5.58333 
chrY:16307651-16307703 5.61538 
chrY:16308133-16308183 5.48 
chrY:16308269-16308299 5.2 
chrY:16308486-16308511 6 
chrY:16309251-16309265 6 
chrY:16309571-16309583 6 
chrY:16312977-16312998 5.57143 
chrY:16313011-16313161 5.42 
chrY:16313263-16313342 5.53165 
chrY:16313397-16313452 5.18182 
chrY:16313473-16313502 5.31034 
chrY:16316288-16316320 5.28125 
chrY:16316399-16316440 5.2439 
chrY:16316928-16316966 5.76316 
chrY:16318864-16318896 5.5625 
chrY:16320390-16320420 5.83333 
chrY:16321779-16321812 6 
chrY:16326450-16326574 5.41935 
chrY:16329294-16329307 6 
chrY:16333134-16333146 6 
chrY:16333537-16333571 5.76471 
chrY:16333578-16333602 5.66667 
chrY:16334640-16334695 5.56364 
chrY:16336611-16336630 5.63158 
chrY:16336897-16336920 6 
chrY:16340147-16340165 6 
chrY:16340898-16340922 5.58333 
chrY:16342241-16342721 5.62083 
chrY:16344314-16344990 5.62574 
chrY:16345001-16345053 5.53846 
chrY:16345078-16345227 5.68456 
chrY:16352456-16352472 6 
chrY:16354869-16354892 5.95652 
chrY:16357306-16357403 5.60825 
chrY:16357456-16357477 5.52381 
chrY:16359521-16359591 5.6 
chrY:16359991-16360104 5.58407 
chrY:16361406-16361447 5.68293 
chrY:16364058-16364154 5.69792 
chrY:16365111-16365169 5.81034 
chrY:16365200-16365229 5.48276 
chrY:16366963-16367008 5.88889 
chrY:16367663-16367694 5.19355 
chrY:16368694-16368727 5.51515 
chrY:16370648-16370660 6 
chrY:16371935-16371962 5.51852 
chrY:16373234-16373256 5.77273 
chrY:16374686-16374700 6 
chrY:16375329-16375355 5.26923 
chrY:16375705-16375718 5.92308 
chrY:16383621-16383668 5.25532 
chrY:16385638-16385673 5.68571 
chrY:16385685-16385721 5.5 
chrY:16386331-16386357 5.69231 
chrY:16387678-16387704 5.30769 
chrY:16387821-16387892 5.26761 
chrY:16389192-16389224 5.3125 
chrY:16401965-16401995 5.86667 
chrY:16402971-16403003 5.1875 
chrY:16403437-16403467 5.63333 
chrY:16405505-16405532 5.55556 
chrY:16405627-16405646 5.84211 
chrY:16406853-16406868 6 
chrY:16407743-16407793 5.48 
chrY:16408114-16408147 6 
chrY:16409013-16409026 6 
chrY:16410017-16410063 5.5 
chrY:16410274-16410295 5.71429 
chrY:16412232-16412254 5.77273 
chrY:16417340-16417376 6 
chrY:16418888-16418906 5.77778 
chrY:16420657-16420679 5.5 
chrY:16420770-16420796 5.26923 
chrY:16422543-16422578 5.42857 
chrY:16427931-16427981 5.3 
chrY:16429209-16429232 6 
chrY:16431061-16431078 5.88235 
chrY:16432499-16432537 5.60526 
chrY:16434342-16434368 5.53846 
chrY:16434410-16434506 5.65625 
chrY:16434519-16434578 5.45763 
chrY:16434596-16434708 5.39286 
chrY:16435924-16435951 5.51852 
chrY:16437519-16437538 6 
chrY:16438192-16438205 6 
chrY:16439440-16439484 5.56818 
chrY:16439860-16439890 5.23333 
chrY:16441940-16441995 5.54545 
chrY:16442075-16442109 5.41176 
chrY:16443336-16443348 6 
chrY:16443836-16443860 5.375 
chrY:16447042-16447098 5.19643 
chrY:16447158-16447198 6 
chrY:16452504-16452531 5.37037 
chrY:16457280-16457305 5.52 
chrY:16458658-16458672 6 
chrY:16458740-16458769 5.48276 
chrY:16472207-16472229 5.59091 
chrY:16474884-16474911 5.85185 
chrY:16475521-16475544 5.43478 
chrY:16475928-16476010 5.40244 
chrY:16476044-16476145 5.40594 
chrY:16476578-16476610 5.3125 
chrY:16478189-16478209 5.8 
chrY:16478359-16478387 5.92857 
chrY:16480246-16480280 5.91176 
chrY:16480583-16480625 5.38095 
chrY:16481731-16481744 6 
chrY:16482149-16482243 5.45745 
chrY:16482264-16482373 5.43119 
chrY:16482694-16482731 5.54054 
chrY:16484616-16484644 5.53571 
chrY:16494317-16494412 5.71579 
chrY:16495033-16495078 5.44444 
chrY:16495164-16495189 5.48 
chrY:16495243-16495311 5.55882 
chrY:16495397-16495479 5.36585 
chrY:16496537-16496578 5.29268 
chrY:16496609-16496640 5.25806 
chrY:16496693-16496787 5.29787 
chrY:16496841-16496894 5.24528 
chrY:16505955-16506019 5.98438 
chrY:16506766-16506780 6 
chrY:16507998-16508032 5.38235 
chrY:16508482-16508502 6 
chrY:16512239-16512259 5.65 
chrY:16512541-16512561 5.6 
chrY:16512760-16512795 5.34286 
chrY:16514304-16514350 5.76087 
chrY:16515715-16515748 5.42424 
chrY:16515888-16515956 5.72059 
chrY:16517504-16517536 5.65625 
chrY:16518807-16518879 5.13889 
chrY:16522259-16522278 5.94737 
chrY:16524578-16524614 5.13889 
chrY:16526728-16526771 6 
chrY:16527591-16527622 5.3871 
chrY:16527678-16527746 5.66176 
chrY:16528277-16528298 5.52381 
chrY:16528326-16528357 5.29032 
chrY:16530693-16530721 5.28571 
chrY:16531083-16531102 6 
chrY:16533230-16533412 5.88462 
chrY:16533423-16533843 5.9881 
chrY:16535053-16535083 6 
chrY:16537074-16537093 6 
chrY:16537944-16537990 5.3913 
chrY:16539034-16539060 5.46154 
chrY:16542766-16542789 5.73913 
chrY:16544009-16544036 5.74074 
chrY:16544562-16544706 5.75694 
chrY:16545414-16545496 5.7561 
chrY:16550843-16550899 5.39286 
chrY:16551872-16551929 5.47368 
chrY:16552523-16552545 5.72727 
chrY:16558177-16558194 6 
chrY:16560139-16560166 5.40741 
chrY:16562782-16562795 6 
chrY:16563073-16563088 5.93333 
chrY:16564279-16564407 5.60156 
chrY:16570472-16570504 5.1875 
chrY:16571617-16571644 5.51852 
chrY:16572747-16572767 5.65 
chrY:16572932-16572954 6 
chrY:16576484-16576503 5.78947 
chrY:16576991-16577028 5.2973 
chrY:16579600-16579613 5.92308 
chrY:16581482-16581528 5.63043 
chrY:16581786-16581807 5.57143 
chrY:16581835-16581883 5.20833 
chrY:16583384-16583407 5.86957 
chrY:16583646-16583678 5.28125 
chrY:16583910-16583951 5.97561 
chrY:16586039-16586055 5.875 
chrY:16589131-16589163 5.6875 
chrY:16589309-16589346 5.56757 
chrY:16589558-16589578 5.8 
chrY:16590873-16590913 5.35 
chrY:16593492-16593516 6 
chrY:16593800-16593834 5.35294 
chrY:16593847-16593962 5.32174 
chrY:16595919-16595931 6 
chrY:16597465-16597583 5.5339 
chrY:16597604-16597640 5.52778 
chrY:16598660-16598691 5.54839 
chrY:16598984-16599004 6 
chrY:16599047-16599087 5.25 
chrY:16599901-16599931 5.4 
chrY:16601600-16601660 5.93333 
chrY:16602628-16602648 5.9 
chrY:16604401-16604419 5.83333 
chrY:16605959-16605994 5.91429 
chrY:16606446-16606504 5.24138 
chrY:16607479-16607498 5.68421 
chrY:16607803-16607828 5.8 
chrY:16607874-16607893 5.68421 
chrY:16608673-16608742 5.65217 
chrY:16610345-16610403 5.60345 
chrY:16611219-16611247 5.35714 
chrY:16612125-16612157 5.53125 
chrY:16612578-16612598 5.8 
chrY:16612611-16612646 5.82857 
chrY:16612804-16612826 5.59091 
chrY:16616616-16616757 5.68794 
chrY:16617041-16617067 5.26923 
chrY:16623653-16623708 5.34545 
chrY:16623745-16623790 5.26667 
chrY:16626085-16626128 5.76744 
chrY:16626535-16626555 5.8 
chrY:16627384-16627423 5.74359 
chrY:16627510-16627578 5.41176 
chrY:16627636-16627659 5.78261 
chrY:16627676-16627755 5.73418 
chrY:16629335-16629349 6 
chrY:16631994-16632099 5.4381 
chrY:16632852-16632890 5.31579 
chrY:16633019-16633042 5.69565 
chrY:16634959-16634992 5.54545 
chrY:16635262-16635374 5.34821 
chrY:16636967-16636982 6 
chrY:16637115-16637135 6 
chrY:16637510-16637567 5.50877 
chrY:16638308-16638336 5.78571 
chrY:16638458-16638472 6 
chrY:16640202-16640229 5.40741 
chrY:16641809-16641834 5.68 
chrY:16641858-16641891 5.78788 
chrY:16642188-16642216 5.64286 
chrY:16643115-16643135 5.95 
chrY:16643205-16643232 5.22222 
chrY:16643438-16643465 5.2963 
chrY:16643662-16643698 5.30556 
chrY:16644347-16644403 5.53571 
chrY:16644653-16644802 5.58389 
chrY:16646648-16646681 6 
chrY:16647204-16647231 5.25926 
chrY:16647520-16647595 5.4 
chrY:16648115-16648139 6 
chrY:16648605-16648624 6 
chrY:16651426-16651444 5.72222 
chrY:16651979-16652018 5.66667 
chrY:16655722-16655755 5.27273 
chrY:16660326-16660381 5.76364 
chrY:16661913-16661973 5.95 
chrY:16665446-16665476 6 
chrY:16665506-16665538 5.8125 
chrY:16665549-16665585 5.66667 
chrY:16666064-16666099 5.68571 
chrY:16670503-16670540 5.45946 
chrY:16671946-16671989 5.55814 
chrY:16679099-16679119 6 
chrY:16679404-16679417 6 
chrY:16681664-16681681 6 
chrY:16682454-16682485 5.74194 
chrY:16687155-16687182 5.55556 
chrY:16690117-16690142 6 
chrY:16691244-16691267 5.65217 
chrY:16691594-16691616 6 
chrY:16692069-16692140 5.84507 
chrY:16692757-16692793 6 
chrY:16696681-16696693 6 
chrY:16696825-16696842 5.82353 
chrY:16697337-16697361 5.79167 
chrY:16698706-16698734 5.78571 
chrY:16708723-16708752 5.65517 
chrY:16710763-16710787 6 
chrY:16710811-16710838 5.59259 
chrY:16710914-16710930 5.8125 
chrY:16710955-16710998 5.30233 
chrY:16711090-16711115 5.56 
chrY:16711960-16711987 5.40741 
chrY:16712965-16712991 6 
chrY:16715014-16715049 5.6 
chrY:16718688-16718738 5.64 
chrY:16723257-16723279 5.81818 
chrY:16723421-16723469 5.95833 
chrY:16725225-16725251 6 
chrY:16725288-16725330 5.80952 
chrY:16729172-16729193 5.90476 
chrY:16730003-16730015 6 
chrY:16730434-16730460 5.73077 
chrY:16733691-16733707 5.8125 
chrY:16735664-16735695 5.6129 
chrY:16737402-16737421 5.68421 
chrY:16738595-16738607 6 
chrY:16739069-16739081 6 
chrY:16740078-16740100 5.72727 
chrY:16740658-16740686 5.75 
chrY:16746547-16746575 5.92857 
chrY:16747406-16747480 5.86486 
chrY:16748510-16748525 5.93333 
chrY:16749339-16749356 6 
chrY:16749725-16749759 5.88235 
chrY:16750505-16750550 5.24444 
chrY:16753325-16753340 6 
chrY:16757043-16757065 6 
chrY:16757664-16757765 5.72277 
chrY:16757857-16757879 5.63636 
chrY:16757939-16757962 5.65217 
chrY:16760287-16760308 5.90476 
chrY:16760335-16760351 5.8125 
chrY:16764913-16764930 5.76471 
chrY:16765101-16765183 5.45122 
chrY:16767153-16767165 6 
chrY:16767991-16768015 5.45833 
chrY:16768466-16768521 5.65455 
chrY:16768601-16768613 6 
chrY:16772435-16772447 6 
chrY:16774225-16774275 5.54 
chrY:16776363-16776387 5.5 
chrY:16779278-16779318 5.5 
chrY:16780413-16780438 5.32 
chrY:16780955-16780979 5.41667 
chrY:16781238-16781262 5.66667 
chrY:16783412-16783439 5.81481 
chrY:16783726-16783754 5.96429 
chrY:16784404-16784434 5.93333 
chrY:16786096-16786122 5.88462 
chrY:16786213-16786232 6 
chrY:16786364-16786400 5.61111 
chrY:16789592-16789615 6 
chrY:16793244-16793269 5.44 
chrY:16800701-16800737 5.5 
chrY:16800817-16800835 5.94444 
chrY:16800847-16800886 5.69231 
chrY:16809062-16809141 5.72152 
chrY:16809193-16809274 5.44444 
chrY:16809372-16809559 5.62567 
chrY:16809578-16809605 5.25926 
chrY:16811515-16811539 5.66667 
chrY:16813068-16813101 5.84848 
chrY:16813861-16813888 5.92593 
chrY:16818669-16818696 5.85185 
chrY:16818752-16818786 5.64706 
chrY:16818798-16818891 5.49462 
chrY:16818971-16819009 6 
chrY:16819821-16819851 5.7 
chrY:16821592-16821615 5.69565 
chrY:16823952-16823964 6 
chrY:16829444-16829461 5.88235 
chrY:16832279-16832303 5.75 
chrY:16833655-16833684 6 
chrY:16834746-16834786 6 
chrY:16836491-16836530 5.58974 
chrY:16838953-16838986 5.84848 
chrY:16840367-16840391 5.75 
chrY:16841908-16841954 5.23913 
chrY:16842468-16842499 5.83871 
chrY:16842867-16842907 6 
chrY:16844462-16844496 5.38235 
chrY:16849737-16849770 5.75758 
chrY:16851638-16851660 5.72727 
chrY:16854373-16854398 5.48 
chrY:16854769-16854794 5.48 
chrY:16855372-16855384 6 
chrY:16859220-16859245 5.32 
chrY:16859383-16859395 6 
chrY:16860749-16860833 5.96429 
chrY:16862825-16862841 6 
chrY:16864299-16864323 5.45833 
chrY:16864980-16865031 5.70588 
chrY:16865387-16865412 5.72 
chrY:16866253-16866284 5.87097 
chrY:16866355-16866381 5.26923 
chrY:16867160-16867187 5.51852 
chrY:16867553-16867566 6 
chrY:16868616-16868785 5.65089 
chrY:16871163-16871194 6 
chrY:16887296-16887323 5.44444 
chrY:16887361-16887382 5.61905 
chrY:16888056-16888095 5.79487 
chrY:16888174-16888215 5.39024 
chrY:16888245-16888307 5.54839 
chrY:16889477-16889569 5.53261 
chrY:16889914-16889953 6 
chrY:16891432-16891446 6 
chrY:16894086-16894117 5.87097 
chrY:16894622-16894643 6 
chrY:16896539-16896551 6 
chrY:16897643-16897661 6 
chrY:16897798-16897820 6 
chrY:16898607-16898631 5.95833 
chrY:16898784-16898825 5.70732 
chrY:16898859-16898909 5.64 
chrY:16899063-16899085 5.5 
chrY:16901898-16901922 5.58333 
chrY:16904664-16904699 6 
chrY:16904720-16904771 5.92157 
chrY:16905870-16905890 6 
chrY:16908451-16908475 5.83333 
chrY:16909150-16909189 5.92308 
chrY:16912400-16912469 5.42029 
chrY:16912529-16912572 5.53488 
chrY:16912673-16912698 6 
chrY:16913278-16913304 6 
chrY:16913422-16913452 5.86667 
chrY:16914104-16914117 6 
chrY:16914164-16914180 6 
chrY:16914440-16914791 5.37322 
chrY:16914815-16914865 5.46 
chrY:16914891-16914971 5.425 
chrY:16915059-16915146 5.24138 
chrY:16915175-16915222 5.59574 
chrY:16918019-16918043 5.95833 
chrY:16918058-16918078 5.85 
chrY:16918262-16918294 5.375 
chrY:16921345-16921408 5.55556 
chrY:16922409-16922436 5.33333 
chrY:16923282-16923337 5.23636 
chrY:16924791-16924881 5.65556 
chrY:16937078-16937142 5.3125 
chrY:16937161-16937216 5.38182 
chrY:16937268-16937439 5.29825 
chrY:16938204-16938232 5.85714 
chrY:16939663-16939675 6 
chrY:16940132-16940228 5.9375 
chrY:16940888-16940933 5.86667 
chrY:16941388-16941405 6 
chrY:16942488-16942512 5.5 
chrY:16942911-16942926 5.86667 
chrY:16943398-16943433 5.45714 
chrY:16943485-16943561 5.30263 
chrY:16944099-16944126 5.81481 
chrY:16945883-16945917 5.58824 
chrY:16947188-16947283 5.47368 
chrY:16947308-16947350 5.35714 
chrY:16947374-16947510 5.60294 
chrY:16947557-16947675 5.23729 
chrY:16947710-16947736 5.53846 
chrY:16950296-16950345 5.42857 
chrY:16954165-16954185 5.8 
chrY:16955606-16955647 5.26829 
chrY:16956643-16956684 5.43902 
chrY:16957078-16957119 5.34146 
chrY:16957198-16957235 5.37838 
chrY:16957745-16957784 5.69231 
chrY:16959640-16959661 5.66667 
chrY:16960655-16960685 5.66667 
chrY:16960760-16960790 5.2 
chrY:16962603-16962625 5.5 
chrY:16962683-16962731 5.75 
chrY:16963159-16963213 5.83333 
chrY:16963390-16963423 5.33333 
chrY:16966176-16966203 5.48148 
chrY:16967212-16967233 5.85714 
chrY:16967260-16967297 5.56757 
chrY:16967463-16967498 5.62857 
chrY:16968150-16968171 6 
chrY:16968620-16968660 5.375 
chrY:16969358-16969412 5.7963 
chrY:16971794-16971831 5.2973 
chrY:16974380-16974403 5.43478 
chrY:16988534-16988578 5.43182 
chrY:16990018-16990060 5.92857 
chrY:16990223-16990286 5.90476 
chrY:16996639-16996664 6 
chrY:16997277-16997315 5.34211 
chrY:17001537-17001578 5.39024 
chrY:17003399-17003524 5.232 
chrY:17004618-17004637 5.68421 
chrY:17006100-17006150 5.44 
chrY:17006181-17006216 5.28571 
chrY:17006261-17006273 6 
chrY:17006430-17006481 5.80392 
chrY:17006711-17006774 5.31746 
chrY:17007092-17007131 5.48718 
chrY:17009801-17009814 6 
chrY:17012786-17012807 6 
chrY:17014810-17014836 5.88462 
chrY:17015864-17015895 5.45161 
chrY:17017280-17017313 5.48485 
chrY:17018117-17018153 5.27778 
chrY:17019288-17019335 5.34043 
chrY:17019613-17019640 6 
chrY:17020376-17020403 5.44444 
chrY:17021037-17021063 5.53846 
chrY:17023255-17023270 6 
chrY:17028699-17028714 6 
chrY:17028734-17028776 5.33333 
chrY:17030542-17030599 5.77193 
chrY:17030757-17030776 6 
chrY:17030992-17031006 6 
chrY:17031227-17031357 5.38462 
chrY:17031402-17031440 5.21053 
chrY:17032363-17032382 5.89474 
chrY:17032477-17032510 5.48485 
chrY:17032558-17032578 5.65 
chrY:17037228-17037247 5.68421 
chrY:17038117-17038136 5.63158 
chrY:17038239-17038261 5.54545 
chrY:17038315-17038336 6 
chrY:17040716-17040761 5.84444 
chrY:17045440-17045461 5.57143 
chrY:17045647-17045666 5.68421 
chrY:17045974-17046004 5.36667 
chrY:17046715-17046735 6 
chrY:17046911-17046933 5.68182 
chrY:17048399-17048429 5.73333 
chrY:17049765-17049802 5.91892 
chrY:17050082-17050111 5.82759 
chrY:17051029-17051054 5.56 
chrY:17054866-17054941 5.69333 
chrY:17055260-17055293 5.75758 
chrY:17056612-17056626 6 
chrY:17056926-17056958 6 
chrY:17061737-17061757 5.7 
chrY:17070852-17070897 5.77778 
chrY:17071092-17071264 5.63953 
chrY:17071283-17071538 5.65882 
chrY:17072483-17072516 5.78788 
chrY:17073631-17073657 5.80769 
chrY:17074139-17074164 5.56 
chrY:17074637-17074666 6 
chrY:17075245-17075259 5.92857 
chrY:17075436-17075457 5.52381 
chrY:17076142-17076172 5.86667 
chrY:17076543-17076574 5.29032 
chrY:17077751-17077779 5.32143 
chrY:17081200-17081322 5.93443 
chrY:17082104-17082126 5.63636 
chrY:17082933-17083032 5.91919 
chrY:17085222-17085241 5.68421 
chrY:17085699-17085736 5.97297 
chrY:17086205-17086230 5.4 
chrY:17086537-17086578 5.63415 
chrY:17086602-17086641 6 
chrY:17086791-17087066 5.79273 
chrY:17090117-17090143 5.65385 
chrY:17090839-17090863 6 
chrY:17093182-17093236 5.37037 
chrY:17093258-17093327 5.3913 
chrY:17093349-17093377 5.92857 
chrY:17094901-17094927 5.73077 
chrY:17101456-17101489 5.87879 
chrY:17104824-17104862 5.63158 
chrY:17104956-17104975 5.68421 
chrY:17106155-17106181 5.57692 
chrY:17106421-17106447 5.61538 
chrY:17107109-17107142 5.30303 
chrY:17107981-17108016 5.91429 
chrY:17108322-17108347 5.44 
chrY:17109091-17109136 6 
chrY:17109486-17109527 5.39024 
chrY:17110465-17110485 6 
chrY:17110941-17110978 5.24324 
chrY:17113490-17113525 5.57143 
chrY:17113678-17113796 5.33051 
chrY:17113821-17113847 5.42308 
chrY:17113879-17113915 5.30556 
chrY:17114685-17114718 6 
chrY:17114900-17114954 5.37037 
chrY:17115502-17115524 6 
chrY:17117406-17117429 5.69565 
chrY:17118066-17118078 6 
chrY:17118384-17118406 5.86364 
chrY:17125360-17125390 5.46667 
chrY:17128150-17128182 5.53125 
chrY:17128535-17128555 6 
chrY:17130400-17130416 6 
chrY:17131366-17131444 5.34615 
chrY:17132924-17132955 5.22581 
chrY:17136445-17136483 5.57895 
chrY:17136931-17136944 6 
chrY:17138682-17138695 6 
chrY:17139919-17139951 5.375 
chrY:17140510-17140524 6 
chrY:17141709-17141725 6 
chrY:17141942-17141994 5.65385 
chrY:17143422-17143447 5.6 
chrY:17143891-17143921 6 
chrY:17145147-17145181 5.26471 
chrY:17146550-17146586 5.66667 
chrY:17147172-17147192 6 
chrY:17147379-17147592 5.80282 
chrY:17158313-17158334 5.90476 
chrY:17158968-17158989 6 
chrY:17159570-17159611 5.46341 
chrY:17164263-17164281 5.83333 
chrY:17168000-17168042 5.7381 
chrY:17170167-17170183 6 
chrY:17179640-17179662 5.63636 
chrY:17180153-17180199 6 
chrY:17186726-17186740 6 
chrY:17187566-17187589 6 
chrY:17189350-17189377 5.66667 
chrY:17191102-17191126 5.58333 
chrY:17191848-17191863 5.86667 
chrY:17192852-17192879 5.66667 
chrY:17192896-17192936 5.275 
chrY:17192946-17192993 5.80851 
chrY:17193369-17193409 5.45 
chrY:17193425-17193489 5.40625 
chrY:17193629-17193700 5.49296 
chrY:17193744-17193793 5.63265 
chrY:17194780-17194806 5.38462 
chrY:17195328-17195364 5.63889 
chrY:17195775-17195809 5.61765 
chrY:17196510-17196844 5.78144 
chrY:17197836-17197859 5.56522 
chrY:17198444-17198493 5.89796 
chrY:17203317-17203343 5.88462 
chrY:17208355-17208423 5.73529 
chrY:17208431-17208540 5.36697 
chrY:17208615-17208660 5.4 
chrY:17208713-17208741 5.5 
chrY:17208756-17208785 5.72414 
chrY:17208812-17208904 5.21739 
chrY:17215900-17215953 5.69811 
chrY:17217285-17217359 5.56757 
chrY:17218290-17218311 5.71429 
chrY:17225203-17225238 5.88571 
chrY:17226395-17226447 5.11538 
chrY:17231931-17231961 5.13333 
chrY:17232581-17232628 5.65957 
chrY:17233345-17233372 5.37037 
chrY:17233803-17233836 5.30303 
chrY:17235504-17235517 6 
chrY:17236111-17236143 5.40625 
chrY:17238128-17238144 6 
chrY:17238446-17238487 5.31707 
chrY:17239290-17239328 5.89474 
chrY:17242406-17242468 5.62903 
chrY:17242978-17243010 6 
chrY:17245529-17245546 6 
chrY:17253716-17253750 5.20588 
chrY:17255075-17255104 5.96552 
chrY:17256840-17256863 5.43478 
chrY:17260031-17260052 5.52381 
chrY:17263170-17263200 5.56667 
chrY:17264843-17264884 6 
chrY:17269472-17269492 5.7 
chrY:17271147-17271216 5.30435 
chrY:17273503-17273602 5.58586 
chrY:17274932-17275045 5.83186 
chrY:17275739-17275863 5.87097 
chrY:17276889-17276917 5.85714 
chrY:17277410-17277436 5.65385 
chrY:17277481-17277516 6 
chrY:17278239-17278366 5.85827 
chrY:17281239-17281282 5.74419 
chrY:17281668-17281689 6 
chrY:17281704-17281770 5.36364 
chrY:17281804-17281827 5.52174 
chrY:17281862-17281884 5.77273 
chrY:17281929-17282014 5.84706 
chrY:17282433-17282453 5.6 
chrY:17283444-17283487 5.32558 
chrY:17284532-17284548 6 
chrY:17284947-17284981 5.61765 
chrY:17287253-17287274 6 
chrY:17287992-17288006 6 
chrY:17288785-17288809 5.41667 
chrY:17288996-17289070 5.44595 
chrY:17289108-17289195 5.4023 
chrY:17291146-17291160 6 
chrY:17292453-17292469 5.8125 
chrY:17295973-17296034 5.5082 
chrY:17296730-17296757 5.77778 
chrY:17298997-17299012 6 
chrY:17299196-17299284 5.39773 
chrY:17299898-17299964 6 
chrY:17299980-17299993 6 
chrY:17301238-17301273 5.94286 
chrY:17302239-17302256 6 
chrY:17303535-17303554 5.94737 
chrY:17304544-17304578 5.58824 
chrY:17304596-17304665 5.30435 
chrY:17304676-17304729 5.79245 
chrY:17304815-17304850 5.51429 
chrY:17304882-17304979 5.42268 
chrY:17305381-17305408 5.77778 
chrY:17307181-17307269 5.95455 
chrY:17307458-17307578 5.45833 
chrY:17307794-17307924 5.81538 
chrY:17307968-17308008 5.675 
chrY:17309543-17309561 6 
chrY:17310935-17310947 6 
chrY:17313225-17313323 5.92857 
chrY:17315374-17315390 6 
chrY:17317578-17317603 5.96 
chrY:17317720-17317761 6 
chrY:17319867-17320092 5.76444 
chrY:17321078-17321132 5.48148 
chrY:17321143-17321216 5.38356 
chrY:17321268-17321337 5.73913 
chrY:17322057-17322323 5.40602 
chrY:17322341-17322422 5.5679 
chrY:17322454-17322467 6 
chrY:17322617-17322662 5.86667 
chrY:17322677-17322695 5.77778 
chrY:17322868-17322945 5.49351 
chrY:17323007-17323066 5.52542 
chrY:17323078-17323098 5.6 
chrY:17323164-17323200 5.72222 
chrY:17323269-17323341 5.80556 
chrY:17323360-17323380 5.9 
chrY:17323438-17323456 5.88889 
chrY:17323512-17323528 5.8125 
chrY:17323549-17323572 5.47826 
chrY:17323597-17323830 5.73391 
chrY:17323844-17323875 5.51613 
chrY:17323894-17323922 5.46429 
chrY:17324024-17324178 5.58442 
chrY:17324202-17324231 5.7931 
chrY:17324240-17324264 5.5 
chrY:17324289-17324330 5.65854 
chrY:17324339-17324418 5.51899 
chrY:17324431-17324496 5.69231 
chrY:17324562-17324630 5.60294 
chrY:17324664-17324720 5.48214 
chrY:17328894-17328933 5.74359 
chrY:17329847-17329865 6 
chrY:17329959-17329988 5.55172 
chrY:17330113-17330143 5.7 
chrY:17332750-17332772 6 
chrY:17333863-17333927 5.79688 
chrY:17339535-17339565 5.53333 
chrY:17340688-17340702 5.92857 
chrY:17342213-17342255 5.30952 
chrY:17343826-17343855 5.27586 
chrY:17346122-17346155 5.54545 
chrY:17348297-17348309 6 
chrY:17349378-17349425 6 
chrY:17349934-17349963 5.65517 
chrY:17353231-17353251 5.65 
chrY:17353510-17353532 5.81818 
chrY:17355686-17355701 5.86667 
chrY:17359714-17359740 5.80769 
chrY:17361058-17361078 6 
chrY:17362152-17362178 5.57692 
chrY:17362397-17362470 5.49315 
chrY:17362622-17362654 5.5 
chrY:17363465-17363492 6 
chrY:17364109-17364142 5.75758 
chrY:17364702-17364734 5.6875 
chrY:17378046-17378120 5.48649 
chrY:17378239-17378265 5.53846 
chrY:17379017-17379042 5.6 
chrY:17382961-17383003 5.61905 
chrY:17383821-17383918 5.57732 
chrY:17385413-17385433 5.7 
chrY:17385590-17385607 5.88235 
chrY:17387243-17387313 5.71429 
chrY:17387637-17387658 5.52381 
chrY:17389313-17389337 5.41667 
chrY:17389459-17389542 5.26506 
chrY:17389835-17390078 5.4856 
chrY:17390797-17390825 5.17857 
chrY:17391900-17391912 6 
chrY:17395741-17395781 5.525 
chrY:17399932-17399964 5.875 
chrY:17400277-17400310 5.93939 
chrY:17402166-17402184 5.88889 
chrY:17402473-17402510 5.94595 
chrY:17403765-17403797 5.8125 
chrY:17403933-17404060 5.55118 
chrY:17404083-17404162 5.35443 
chrY:17404196-17404223 5.55556 
chrY:17406430-17406452 5.54545 
chrY:17406996-17407123 5.45669 
chrY:17407168-17407207 5.30769 
chrY:17407266-17407315 5.57143 
chrY:17407407-17407451 5.25 
chrY:17407498-17407523 5.56 
chrY:17407547-17407578 5.25806 
chrY:17407652-17407680 5.28571 
chrY:17407756-17407806 5.3 
chrY:17409179-17409203 5.45833 
chrY:17409405-17409425 5.75 
chrY:17411624-17411639 5.86667 
chrY:17412493-17412527 5.35294 
chrY:17413375-17413400 5.56 
chrY:17414335-17414366 6 
chrY:17414908-17414921 6 
chrY:17416289-17416307 6 
chrY:17419439-17419459 6 
chrY:17420628-17420653 5.52 
chrY:17422084-17422112 5.46429 
chrY:17422132-17422215 5.51807 
chrY:17422227-17422271 5.54545 
chrY:17422299-17422366 5.40299 
chrY:17426011-17426072 5.96721 
chrY:17432010-17432026 6 
chrY:17433517-17433546 5.7931 
chrY:17441175-17441278 5.68932 
chrY:17441294-17441326 5.46875 
chrY:17441430-17441481 5.64706 
chrY:17441727-17441829 5.7549 
chrY:17446767-17446795 6 
chrY:17448496-17448516 6 
chrY:17449078-17449103 5.68 
chrY:17453826-17453851 5.68 
chrY:17457873-17457891 6 
chrY:17458538-17458554 5.9375 
chrY:17458930-17458942 6 
chrY:17459485-17459505 6 
chrY:17462534-17462571 5.21622 
chrY:17463321-17463344 6 
chrY:17463502-17463530 5.60714 
chrY:17466768-17466781 6 
chrY:17467078-17467096 5.83333 
chrY:17467227-17467251 5.66667 
chrY:17474754-17474778 5.375 
chrY:17474932-17474955 5.73913 
chrY:17479707-17479732 5.44 
chrY:17484325-17484368 5.44186 
chrY:17486428-17486453 5.6 
chrY:17486553-17486578 5.4 
chrY:17488775-17488799 5.91667 
chrY:17492418-17492450 5.90625 
chrY:17494717-17494740 5.78261 
chrY:17498800-17498830 5.63333 
chrY:17500136-17500203 5.32836 
chrY:17500222-17500247 5.92 
chrY:17506015-17506056 5.58537 
chrY:17515584-17515596 6 
chrY:17515836-17515873 6 
chrY:17525138-17525152 6 
chrY:17525196-17525220 5.5 
chrY:17526222-17526241 5.63158 
chrY:17527327-17527469 5.92958 
chrY:17528877-17528919 5.85714 
chrY:17530760-17530781 5.7619 
chrY:17533824-17533840 6 
chrY:17534355-17534397 5.71429 
chrY:17534809-17534833 5.66667 
chrY:17543934-17544017 5.75904 
chrY:17549427-17549456 5.55172 
chrY:17549514-17549578 5.70312 
chrY:17549593-17549636 5.48837 
chrY:17551757-17551809 5.73077 
chrY:17553655-17553667 6 
chrY:17557145-17557174 5.72414 
chrY:17561739-17561778 5.74359 
chrY:17561798-17561822 6 
chrY:17561979-17562011 5.8125 
chrY:17563885-17563911 5.30769 
chrY:17564882-17564923 5.43902 
chrY:17568033-17568063 5.2 
chrY:17568167-17568181 6 
chrY:17569226-17569247 6 
chrY:17571816-17571829 6 
chrY:17572714-17572751 5.54054 
chrY:17572774-17572867 5.33333 
chrY:17573028-17573073 5.46667 
chrY:17573181-17573231 5.38 
chrY:17573242-17573267 5.48 
chrY:17575480-17575512 6 
chrY:17578233-17578280 5.61702 
chrY:17578722-17578741 5.68421 
chrY:17584130-17584151 6 
chrY:17585545-17585574 5.65517 
chrY:17591466-17591500 5.61765 
chrY:17592345-17592364 6 
chrY:17593574-17593608 5.88235 
chrY:17595441-17595487 5.73913 
chrY:17596184-17596210 5.69231 
chrY:17596810-17596883 5.65753 
chrY:17597143-17597169 5.80769 
chrY:17597914-17597936 6 
chrY:17598975-17599004 5.75862 
chrY:17599289-17599325 5.25 
chrY:17599640-17599691 5.52941 
chrY:17600384-17600403 5.68421 
chrY:17600414-17600450 5.55556 
chrY:17600472-17600571 5.27273 
chrY:17600578-17600648 5.41429 
chrY:17601330-17601387 5.22807 
chrY:17601559-17601584 5.88 
chrY:17604931-17604950 6 
chrY:17606934-17606952 6 
chrY:17608358-17608404 5.58696 
chrY:17609638-17609659 5.85714 
chrY:17616966-17617001 6 
chrY:17622785-17622802 5.76471 
chrY:17622824-17622846 5.5 
chrY:17630533-17630556 5.95652 
chrY:17630865-17630878 5.92308 
chrY:17632570-17632587 6 
chrY:17632657-17632685 5.64286 
chrY:17632699-17632723 5.83333 
chrY:17633686-17633698 6 
chrY:17634451-17634475 5.58333 
chrY:17637020-17637045 5.84 
chrY:17637638-17637681 6 
chrY:17638111-17638146 5.74286 
chrY:17641957-17641977 6 
chrY:17643452-17643478 5.53846 
chrY:17644287-17644352 5.84615 
chrY:17644584-17644602 6 
chrY:17645489-17645535 6 
chrY:17646906-17646930 5.70833 
chrY:17648009-17648021 6 
chrY:17648469-17648490 5.95238 
chrY:17648536-17648553 6 
chrY:17651172-17651204 5.4375 
chrY:17651557-17651578 5.90476 
chrY:17653704-17653725 6 
chrY:17655464-17655481 6 
chrY:17656284-17656299 6 
chrY:17657790-17657824 5.97059 
chrY:17658231-17658253 5.63636 
chrY:17661431-17661457 5.5 
chrY:17662010-17662048 6 
chrY:17662154-17662228 5.85135 
chrY:17662249-17662286 6 
chrY:17662311-17662390 5.16456 
chrY:17662435-17662486 5.41176 
chrY:17662535-17662606 5.67606 
chrY:17663118-17663139 6 
chrY:17663224-17663258 5.97059 
chrY:17664316-17664328 6 
chrY:17664670-17664686 5.875 
chrY:17667226-17667245 5.73684 
chrY:17667253-17667284 5.45161 
chrY:17667305-17667324 5.73684 
chrY:17668506-17668539 5.93939 
chrY:17669700-17669726 6 
chrY:17671194-17671210 6 
chrY:17674168-17674197 5.62069 
chrY:17675534-17675558 5.75 
chrY:17676025-17676045 5.9 
chrY:17678328-17678344 5.8125 
chrY:17678620-17678647 6 
chrY:17685794-17685832 5.97368 
chrY:17686201-17686228 5.33333 
chrY:17688652-17688692 5.625 
chrY:17689518-17689542 5.375 
chrY:17691129-17691163 5.38235 
chrY:17691219-17691246 5.40741 
chrY:17691271-17691295 5.70833 
chrY:17692270-17692304 5.64706 
chrY:17692472-17692501 5.62069 
chrY:17694606-17694624 5.83333 
chrY:17702692-17702715 5.65217 
chrY:17703236-17703303 5.8806 
chrY:17706404-17706432 5.25 
chrY:17707376-17707394 6 
chrY:17708529-17708554 5.32 
chrY:17710367-17710403 5.16667 
chrY:17712342-17712372 5.43333 
chrY:17713850-17713868 6 
chrY:17715028-17715067 5.28205 
chrY:17718412-17718434 5.77273 
chrY:17721013-17721032 5.63158 
chrY:17731014-17731049 6 
chrY:17733553-17733594 6 
chrY:17735935-17735981 5.95652 
chrY:17736607-17736629 5.81818 
chrY:17737618-17737651 6 
chrY:17737881-17737908 5.77778 
chrY:17745205-17745231 5.65385 
chrY:17747214-17747232 6 
chrY:17750762-17750785 5.43478 
chrY:17755383-17755396 6 
chrY:17756415-17756435 6 
chrY:17756578-17756603 5.72 
chrY:17759044-17759073 5.51724 
chrY:17764068-17764094 6 
chrY:17764655-17764669 5.92857 
chrY:17767694-17767714 5.65 
chrY:17769512-17769532 6 
chrY:17770298-17770336 5.73684 
chrY:17773826-17773840 6 
chrY:17774148-17774176 5.71429 
chrY:17775772-17775805 5.27273 
chrY:17781266-17781279 6 
chrY:17781483-17781578 5.94737 
chrY:17784243-17784279 5.52778 
chrY:17787106-17787132 5.76923 
chrY:17788249-17788280 5.41935 
chrY:17788743-17788778 5.31429 
chrY:17790408-17790438 5.9 
chrY:17791353-17791374 5.95238 
chrY:17793822-17793861 6 
chrY:17793955-17794031 5.59211 
chrY:17794062-17794316 5.77559 
chrY:17794332-17794380 5.33333 
chrY:17800294-17800323 5.17241 
chrY:17802166-17802215 5.93878 
chrY:17805523-17805553 5.8 
chrY:17808366-17808384 5.72222 
chrY:17809523-17809559 5.63889 
chrY:17814478-17814522 5.36364 
chrY:17814578-17814607 5.41379 
chrY:17815547-17815564 5.82353 
chrY:17815764-17815810 5.82609 
chrY:17816063-17816093 6 
chrY:17817341-17817453 5.66071 
chrY:17817960-17817983 6 
chrY:17819927-17819961 5.61765 
chrY:17821825-17821837 6 
chrY:17821987-17822031 5.47727 
chrY:17831207-17831219 6 
chrY:17832645-17832683 5.63158 
chrY:17834186-17834214 5.53571 
chrY:17841328-17841378 5.88 
chrY:17843091-17843104 6 
chrY:17845344-17845363 5.63158 
chrY:17850309-17850323 6 
chrY:17851003-17851038 5.34286 
chrY:17853643-17853685 5.61905 
chrY:17853704-17853756 5.48077 
chrY:17858903-17858955 5.15385 
chrY:17860875-17860898 5.47826 
chrY:17861324-17861342 5.72222 
chrY:17861941-17861969 5.60714 
chrY:17862520-17862568 5.79167 
chrY:17863387-17863421 5.88235 
chrY:17864220-17864259 6 
chrY:17865889-17865931 5.40476 
chrY:17867558-17867600 5.66667 
chrY:17869630-17869651 6 
chrY:17869664-17869685 6 
chrY:17870084-17870123 5.46154 
chrY:17872639-17872651 6 
chrY:17873110-17873135 5.48 
chrY:17876105-17876138 5.60606 
chrY:17876435-17876475 6 
chrY:17878043-17878099 5.33929 
chrY:17878112-17878189 5.57143 
chrY:17885111-17885143 5.21875 
chrY:17887615-17887632 5.82353 
chrY:17888104-17888163 5.23729 
chrY:17890594-17890624 5.96667 
chrY:17892699-17892714 5.86667 
chrY:17893086-17893103 5.82353 
chrY:17895175-17895191 6 
chrY:17898056-17898078 5.63636 
chrY:17902047-17902060 6 
chrY:17904052-17904089 5.48649 
chrY:17904915-17904930 5.86667 
chrY:17906143-17906170 5.66667 
chrY:17908931-17908964 5.93939 
chrY:17912314-17912347 5.81818 
chrY:17914201-17914314 5.63717 
chrY:17914417-17914483 5.39394 
chrY:17914491-17914570 5.62025 
chrY:17914578-17914648 5.41429 
chrY:17915221-17915247 5.5 
chrY:17916735-17916750 6 
chrY:17919846-17919875 5.82759 
chrY:17920941-17920989 5.91667 
chrY:17923248-17923264 5.9375 
chrY:17923601-17923836 5.80851 
chrY:17923876-17923889 6 
chrY:17924432-17924458 5.46154 
chrY:17926534-17926569 5.97143 
chrY:17926578-17926607 5.55172 
chrY:17930390-17930422 5.1875 
chrY:17936761-17936781 6 
chrY:17939824-17939845 5.66667 
chrY:17939961-17939984 5.6087 
chrY:17940771-17940813 5.85714 
chrY:17942018-17942129 5.78378 
chrY:17944038-17944051 6 
chrY:17944152-17944178 5.65385 
chrY:17944248-17944320 5.43056 
chrY:17944925-17945018 5.50538 
chrY:17946635-17946650 6 
chrY:17946872-17946938 5.86364 
chrY:17948687-17948719 5.5 
chrY:17950807-17950874 5.80597 
chrY:17951014-17951190 5.67614 
chrY:17951299-17951319 6 
chrY:17951443-17951493 5.92 
chrY:17952616-17952643 6 
chrY:17959790-17959838 5.4375 
chrY:17960446-17960498 5.55769 
chrY:17960966-17960979 6 
chrY:17963663-17963694 5.70968 
chrY:17971645-17971678 5.75758 
chrY:17976370-17976394 5.41667 
chrY:17983610-17983685 5.70667 
chrY:17985614-17985658 5.45455 
chrY:17988559-17988736 5.63277 
chrY:17988777-17988799 5.54545 
chrY:17988848-17988901 5.4717 
chrY:17989574-17989600 5.92308 
chrY:17990644-17990668 6 
chrY:17991058-17991300 5.80579 
chrY:17992531-17992546 6 
chrY:17992793-17992818 5.32 
chrY:17994851-17994908 5.96491 
chrY:17996127-17996162 6 
chrY:17998578-17998599 5.52381 
chrY:18003178-18003199 5.61905 
chrY:18005664-18005697 5.60606 
chrY:18006420-18006440 6 
chrY:18006681-18006717 5.86111 
chrY:18008645-18008701 6 
chrY:18010733-18010758 5.36 
chrY:18011005-18011020 6 
chrY:18012251-18012400 5.79195 
chrY:18012408-18012495 5.86207 
chrY:18012885-18012909 6 
chrY:18013953-18013979 5.92308 
chrY:18014652-18014705 5.4717 
chrY:18014754-18014776 5.54545 
chrY:18014817-18014997 5.62778 
chrY:18017108-18017162 5.92593 
chrY:18017623-18017683 5.7 
chrY:18019249-18019265 5.8125 
chrY:18019516-18019530 6 
chrY:18019832-18019849 6 
chrY:18028704-18028797 5.93548 
chrY:18031945-18032064 5.71429 
chrY:18035665-18035690 6 
chrY:18036444-18036467 5.6087 
chrY:18036760-18036785 5.44 
chrY:18039366-18039391 6 
chrY:18039527-18039585 5.65517 
chrY:18040339-18040402 5.60317 
chrY:18042928-18042947 5.63158 
chrY:18043102-18043135 5.72727 
chrY:18045371-18045384 6 
chrY:18048720-18048752 5.9375 
chrY:18050048-18050081 6 
chrY:18052328-18052349 5.57143 
chrY:18052568-18052591 5.56522 
chrY:18053244-18053266 5.95455 
chrY:18054002-18054031 5.48276 
chrY:18058830-18058853 5.65217 
chrY:18060175-18060411 5.66102 
chrY:18060422-18060437 6 
chrY:18067277-18067368 5.28571 
chrY:18067401-18067479 5.96154 
chrY:18070617-18070680 5.38095 
chrY:18074550-18074578 5.28571 
chrY:18075347-18075359 6 
chrY:18075514-18075623 5.6789 
chrY:18076016-18076043 5.25926 
chrY:18076053-18076106 5.4717 
chrY:18076509-18076559 5.36 
chrY:18076654-18076706 5.67308 
chrY:18080824-18080836 6 
chrY:18080844-18080856 6 
chrY:18082853-18082871 6 
chrY:18082910-18082960 5.32 
chrY:18083146-18083176 5.86667 
chrY:18085152-18085177 5.92 
chrY:18085522-18085549 5.74074 
chrY:18095441-18095453 6 
chrY:18095726-18095768 5.59524 
chrY:18096210-18096412 5.5198 
chrY:18096426-18096624 5.5101 
chrY:18097637-18097653 5.875 
chrY:18098476-18098493 5.82353 
chrY:18100024-18100056 5.84375 
chrY:18101578-18101624 5.65217 
chrY:18106548-18106578 5.2 
chrY:18106791-18106804 6 
chrY:18106956-18106977 5.57143 
chrY:18109358-18109376 6 
chrY:18113578-18113637 5.52542 
chrY:18115013-18115135 5.86066 
chrY:18115145-18115272 5.59843 
chrY:18115493-18115531 5.36842 
chrY:18122806-18122837 5.19355 
chrY:18123566-18123795 5.48472 
chrY:18123824-18123999 5.4 
chrY:18124099-18124253 5.44156 
chrY:18124273-18124359 5.59302 
chrY:18124394-18124481 5.91954 
chrY:18125730-18125808 5.88462 
chrY:18126114-18126135 5.61905 
chrY:18126282-18126295 6 
chrY:18127400-18127422 5.86364 
chrY:18127737-18127764 5.62963 
chrY:18128207-18128228 5.85714 
chrY:18137229-18137253 5.875 
chrY:18137276-18137343 5.67164 
chrY:18139649-18139677 5.64286 
chrY:18143928-18143966 5.89474 
chrY:18145861-18145905 5.15909 
chrY:18146689-18146707 5.88889 
chrY:18147509-18147532 6 
chrY:18149504-18149649 5.64138 
chrY:18153617-18153636 6 
chrY:18155544-18155570 5.92308 
chrY:18157070-18157131 5.93443 
chrY:18159160-18159173 6 
chrY:18160863-18160933 5.75714 
chrY:18162387-18162416 5.51724 
chrY:18162466-18162504 5.86842 
chrY:18162516-18162578 5.62903 
chrY:18165126-18165156 5.63333 
chrY:18165467-18165505 6 
chrY:18165953-18165966 6 
chrY:18174640-18174696 5.92857 
chrY:18176615-18176653 5.52632 
chrY:18176678-18176731 5.33962 
chrY:18177075-18177091 6 
chrY:18177705-18177724 5.78947 
chrY:18177916-18177949 5.51515 
chrY:18177986-18178062 5.61842 
chrY:18179403-18179426 5.47826 
chrY:18182727-18182754 5.62963 
chrY:18192249-18192286 5.67568 
chrY:18194050-18194075 5.6 
chrY:18194488-18194516 5.42857 
chrY:18195154-18195178 6 
chrY:18195468-18195500 5.84375 
chrY:18195985-18196009 5.66667 
chrY:18196490-18196516 6 
chrY:18198393-18198410 6 
chrY:18198915-18198944 5.41379 
chrY:18201944-18201995 5.68627 
chrY:18204985-18205003 6 
chrY:18207060-18207112 5.48077 
chrY:18209083-18209151 5.97059 
chrY:18210267-18210283 5.875 
chrY:18210644-18210673 5.86207 
chrY:18211926-18211949 5.78261 
chrY:18218788-18218808 5.7 
chrY:18218936-18218957 6 
chrY:18226554-18226578 5.41667 
chrY:18231895-18231910 6 
chrY:18233312-18233335 5.95652 
chrY:18236343-18236366 5.47826 
chrY:18236741-18236756 6 
chrY:18240062-18240174 5.72321 
chrY:18244045-18244083 5.26316 
chrY:18245515-18245530 6 
chrY:18246086-18246117 5.45161 
chrY:18246277-18246507 5.86087 
chrY:18246716-18246742 5.96154 
chrY:18249797-18249823 5.46154 
chrY:18249986-18250007 5.57143 
chrY:18251765-18251801 5.47222 
chrY:18253065-18253088 5.86957 
chrY:18253122-18253145 5.65217 
chrY:18254594-18254662 5.38235 
chrY:18255155-18255188 5.75758 
chrY:18255888-18255905 6 
chrY:18256230-18256265 5.77143 
chrY:18256484-18256512 5.35714 
chrY:18256603-18256652 5.32653 
chrY:18259859-18259897 5.42105 
chrY:18260842-18260858 6 
chrY:18261537-18261573 5.30556 
chrY:18261578-18261764 5.21505 
chrY:18261796-18261892 5.28125 
chrY:18261919-18261992 5.32877 
chrY:18262267-18262298 5.51613 
chrY:18263856-18263877 6 
chrY:18263959-18263997 5.31579 
chrY:18266675-18266688 5.92308 
chrY:18266887-18266910 5.56522 
chrY:18266961-18266981 5.8 
chrY:18268483-18268523 5.375 
chrY:18269643-18269679 5.33333 
chrY:18270249-18270289 5.75 
chrY:18271109-18271156 5.91489 
chrY:18273234-18273257 5.47826 
chrY:18274739-18274754 5.93333 
chrY:18274891-18274960 5.97101 
chrY:18275202-18275248 5.32609 
chrY:18275396-18275432 5.38889 
chrY:18275446-18275489 5.48837 
chrY:18277975-18277990 6 
chrY:18284559-18284578 5.89474 
chrY:18286626-18286653 5.62963 
chrY:18290815-18290830 6 
chrY:18291646-18291665 5.63158 
chrY:18293803-18293840 5.24324 
chrY:18295870-18295890 5.7 
chrY:18296297-18296318 5.7619 
chrY:18296622-18296666 5.95455 
chrY:18297501-18297531 6 
chrY:18297876-18297902 6 
chrY:18298994-18299013 5.78947 
chrY:18299526-18299550 5.79167 
chrY:18300434-18300460 5.38462 
chrY:18300923-18300944 5.61905 
chrY:18301826-18301853 5.44444 
chrY:18302355-18302388 5.54545 
chrY:18302545-18302578 5.69697 
chrY:18303747-18303774 5.66667 
chrY:18305891-18305904 6 
chrY:18307125-18307149 5.5 
chrY:18316529-18316551 6 
chrY:18316605-18316617 6 
chrY:18317279-18317322 5.4186 
chrY:18318742-18318777 5.17143 
chrY:18319172-18319194 5.81818 
chrY:18320596-18320648 5.46154 
chrY:18320872-18320899 5.44444 
chrY:18321078-18321105 5.22222 
chrY:18321206-18321247 5.73171 
chrY:18321275-18321289 6 
chrY:18321443-18321468 5.6 
chrY:18322482-18322529 5.34043 
chrY:18323405-18323429 5.75 
chrY:18323578-18323613 5.28571 
chrY:18325701-18325723 6 
chrY:18326802-18326829 5.22222 
chrY:18328777-18328798 6 
chrY:18329043-18329055 6 
chrY:18329707-18329756 5.28571 
chrY:18329882-18329901 5.63158 
chrY:18336231-18336258 6 
chrY:18337193-18337261 5.52941 
chrY:18337827-18337859 5.375 
chrY:18338319-18338352 5.54545 
chrY:18338370-18338392 5.63636 
chrY:18338721-18338743 5.54545 
chrY:18338780-18338802 5.5 
chrY:18338928-18338963 5.62857 
chrY:18339969-18339995 5.65385 
chrY:18340479-18340509 5.8 
chrY:18340534-18340563 5.68966 
chrY:18340972-18341032 5.56667 
chrY:18341046-18341078 5.59375 
chrY:18341093-18341125 5.53125 
chrY:18341203-18341236 5.27273 
chrY:18341395-18341436 5.31707 
chrY:18342369-18342416 5.44681 
chrY:18343602-18343622 6 
chrY:18344338-18344373 5.65714 
chrY:18344529-18344556 6 
chrY:18345943-18345977 6 
chrY:18346473-18346513 6 
chrY:18349170-18349207 5.54054 
chrY:18351111-18351124 6 
chrY:18353014-18353074 5.5 
chrY:18353093-18353142 5.77551 
chrY:18353153-18353259 5.45283 
chrY:18353472-18353507 5.71429 
chrY:18354113-18354421 5.76948 
chrY:18355778-18355810 5.375 
chrY:18358733-18358756 5.95652 
chrY:18359097-18359120 6 
chrY:18359319-18359337 6 
chrY:18360111-18360150 5.58974 
chrY:18360164-18360178 6 
chrY:18361444-18361456 6 
chrY:18364267-18364308 6 
chrY:18365465-18365497 5.5 
chrY:18365509-18365578 5.85507 
chrY:18366004-18366223 5.65753 
chrY:18368049-18368066 5.94118 
chrY:18368135-18368203 5.44118 
chrY:18368468-18368518 5.52 
chrY:18368634-18368664 6 
chrY:18369802-18369822 6 
chrY:18370847-18370867 6 
chrY:18372427-18372453 5.53846 
chrY:18374133-18374253 5.25833 
chrY:18378959-18378982 6 
chrY:18379868-18379880 6 
chrY:18380048-18380071 5.56522 
chrY:18384490-18384504 6 
chrY:18390081-18390097 6 
chrY:18390256-18390282 5.42308 
chrY:18390607-18390638 5.67742 
chrY:18391138-18391158 5.65 
chrY:18391703-18391750 5.44681 
chrY:18391786-18391891 5.22857 
chrY:18392175-18392203 5.35714 
chrY:18392796-18392858 5.72581 
chrY:18392881-18392915 5.20588 
chrY:18392954-18393078 5.75 
chrY:18393201-18393282 5.83951 
chrY:18395440-18395483 5.51163 
chrY:18395723-18395783 5.85 
chrY:18397919-18398237 5.6195 
chrY:18398746-18398850 5.32692 
chrY:18398929-18398971 5.47619 
chrY:18399007-18399078 5.25352 
chrY:18399144-18399175 5.3871 
chrY:18399184-18399211 5.33333 
chrY:18401199-18401224 6 
chrY:18402306-18402321 6 
chrY:18403778-18403804 5.46154 
chrY:18406590-18406606 6 
chrY:18411634-18411652 6 
chrY:18414109-18414132 5.65217 
chrY:18414381-18414468 5.91954 
chrY:18414557-18414602 5.6 
chrY:18414616-18414642 5.61538 
chrY:18415763-18415790 5.77778 
chrY:18419196-18419235 5.38462 
chrY:18419259-18419307 5.41667 
chrY:18419410-18419439 5.68966 
chrY:18419492-18419528 5.69444 
chrY:18419713-18419741 6 
chrY:18420357-18420377 6 
chrY:18422566-18422607 5.56098 
chrY:18423873-18423905 5.71875 
chrY:18424073-18424086 6 
chrY:18425210-18425232 5.5 
chrY:18429005-18429028 5.56522 
chrY:18429196-18429208 6 
chrY:18430094-18430117 6 
chrY:18434824-18434944 5.25 
chrY:18436648-18436674 5.53846 
chrY:18438210-18438230 6 
chrY:18439255-18439275 6 
chrY:18440413-18440443 6 
chrY:18440582-18440609 5.66667 
chrY:18440874-18440951 5.38961 
chrY:18441011-18441028 5.94118 
chrY:18442854-18443069 5.64651 
chrY:18443496-18443568 5.875 
chrY:18443578-18443612 5.44118 
chrY:18444769-18444812 6 
chrY:18447621-18447634 6 
chrY:18448900-18448914 6 
chrY:18448928-18448967 5.5641 
chrY:18449741-18449759 6 
chrY:18449963-18449981 6 
chrY:18450322-18450345 5.95652 
chrY:18453268-18453300 5.40625 
chrY:18454657-18454980 5.77399 
chrY:18455586-18455621 5.71429 
chrY:18455834-18456000 5.4759 
chrY:18456021-18456078 5.52632 
chrY:18457969-18457982 6 
chrY:18459886-18459923 5.54054 
chrY:18462578-18462616 5.94737 
chrY:18463112-18463146 6 
chrY:18464538-18464560 6 
chrY:18464716-18464751 5.65714 
chrY:18465469-18465490 6 
chrY:18466676-18466723 5.44681 
chrY:18467656-18467744 5.25 
chrY:18467856-18467889 5.33333 
chrY:18467961-18467999 5.47368 
chrY:18468017-18468123 5.48113 
chrY:18468529-18468558 5.75862 
chrY:18468583-18468611 5.78571 
chrY:18469095-18469121 5.65385 
chrY:18470127-18470162 5.62857 
chrY:18470288-18470310 5.5 
chrY:18470347-18470385 5.31579 
chrY:18470698-18470720 5.63636 
chrY:18470738-18470771 5.54545 
chrY:18471231-18471263 5.375 
chrY:18471829-18471895 5.51515 
chrY:18472830-18472867 6 
chrY:18479197-18479216 5.63158 
chrY:18479342-18479391 5.2449 
chrY:18480043-18480055 6 
chrY:18480300-18480320 6 
chrY:18482268-18482295 5.22222 
chrY:18483368-18483396 5.85714 
chrY:18485484-18485517 5.33333 
chrY:18485668-18485692 5.75 
chrY:18486568-18486615 5.34043 
chrY:18487629-18487654 5.6 
chrY:18487808-18487822 6 
chrY:18487855-18487891 5.69444 
chrY:18487992-18488019 5.22222 
chrY:18488198-18488225 5.44444 
chrY:18488449-18488496 5.3617 
chrY:18489903-18489925 5.81818 
chrY:18490320-18490355 5.17143 
chrY:18491775-18491818 5.4186 
chrY:18492480-18492492 6 
chrY:18492546-18492568 6 
chrY:18501948-18501972 5.375 
chrY:18503192-18503205 6 
chrY:18505339-18505372 5.57576 
chrY:18506521-18506552 5.74194 
chrY:18506709-18506742 5.54545 
chrY:18507244-18507271 5.44444 
chrY:18508153-18508174 5.61905 
chrY:18508637-18508663 5.38462 
chrY:18509547-18509571 5.79167 
chrY:18510084-18510103 5.78947 
chrY:18511195-18511220 6 
chrY:18511565-18511617 5.67308 
chrY:18512434-18512476 5.95238 
chrY:18512777-18512801 5.70833 
chrY:18513208-18513228 5.7 
chrY:18515244-18515308 5.20312 
chrY:18517433-18517452 5.63158 
chrY:18518268-18518287 6 
chrY:18522449-18522476 5.7037 
chrY:18524524-18524543 5.89474 
chrY:18526505-18526531 5.38462 
chrY:18531111-18531125 6 
chrY:18533611-18533704 5.32258 
chrY:18533885-18533920 5.45714 
chrY:18534143-18534212 5.94203 
chrY:18534349-18534364 5.93333 
chrY:18535846-18535869 5.47826 
chrY:18537802-18537831 5.31034 
chrY:18544808-18544827 5.63158 
chrY:18544954-18544973 5.78947 
chrY:18549395-18549462 5.59701 
chrY:18549578-18549614 5.33333 
chrY:18550753-18550780 5.77778 
chrY:18551126-18551151 5.96 
chrY:18553441-18553459 6 
chrY:18553476-18553495 5.68421 
chrY:18556556-18556582 6 
chrY:18558330-18558342 6 
chrY:18560095-18560125 5.46667 
chrY:18562664-18562688 5.75 
chrY:18563931-18564003 5.63889 
chrY:18564316-18564330 6 
chrY:18565061-18565083 6 
chrY:18565234-18565296 5.91935 
chrY:18565751-18565766 6 
chrY:18566282-18566306 5.41667 
chrY:18568217-18568258 5.31707 
chrY:18568611-18568626 6 
chrY:18569969-18569989 5.75 
chrY:18570148-18570196 5.35417 
chrY:18570603-18570624 5.71429 
chrY:18572494-18572511 5.94118 
chrY:18573604-18573717 5.57522 
chrY:18576435-18576471 5.88889 
chrY:18578981-18579038 5.61404 
chrY:18581293-18581321 5.39286 
chrY:18581904-18581998 5.68085 
chrY:18582040-18582060 5.7 
chrY:18583688-18583700 6 
chrY:18583893-18583946 5.54717 
chrY:18583976-18584075 5.32323 
chrY:18585469-18585482 5.92308 
chrY:18585761-18585834 5.90411 
chrY:18588726-18588752 5.61538 
chrY:18589522-18589545 5.43478 
chrY:18589671-18589710 5.94872 
chrY:18592167-18592180 6 
chrY:18593578-18593603 5.96 
chrY:18596061-18596158 5.62887 
chrY:18598006-18598059 5.33962 
chrY:18599609-18599632 5.73913 
chrY:18600952-18600982 5.2 
chrY:18607235-18607333 5.2449 
chrY:18607365-18607396 5.64516 
chrY:18609322-18609344 5.72727 
chrY:18609927-18609953 5.53846 
chrY:18610549-18610594 5.55556 
chrY:18611646-18611674 5.64286 
chrY:18612736-18612812 5.78947 
chrY:18613001-18613029 5.21429 
chrY:18613091-18613119 5.39286 
chrY:18614767-18614803 5.22222 
chrY:18614874-18614903 5.48276 
chrY:18614915-18614942 5.59259 
chrY:18614985-18615010 5.48 
chrY:18615042-18615078 5.58333 
chrY:18615086-18615114 5.35714 
chrY:18615915-18615954 5.76923 
chrY:18617483-18617516 5.78788 
chrY:18618991-18619010 5.63158 
chrY:18619138-18619158 6 
chrY:18620482-18620526 5.43182 
chrY:18621739-18621849 5.54545 
chrY:18625608-18625622 6 
chrY:18626566-18626602 5.72222 
chrY:18627018-18627052 5.35294 
chrY:18627641-18627668 5.59259 
chrY:18628940-18628960 6 
chrY:18630666-18630681 6 
chrY:18632474-18632500 5.42308 
chrY:18632920-18632942 5.54545 
chrY:18633621-18633638 5.94118 
chrY:18635201-18635375 5.5 
chrY:18636578-18636624 5.52174 
chrY:18637276-18637300 5.45833 
chrY:18638269-18638292 5.47826 
chrY:18638315-18638335 5.6 
chrY:18639018-18639078 5.95 
chrY:18642537-18642553 5.8125 
chrY:18643392-18643419 6 
chrY:18645612-18645635 5.52174 
chrY:18646719-18646749 5.7 
chrY:18646874-18646912 5.55263 
chrY:18647578-18647632 5.92593 
chrY:18648020-18648035 6 
chrY:18648686-18648702 6 
chrY:18650477-18650542 5.44615 
chrY:18653684-18653699 6 
chrY:18653877-18653890 5.92308 
chrY:18654147-18654183 6 
chrY:18656309-18656342 5.81818 
chrY:18659020-18659032 6 
chrY:18659614-18659727 5.25664 
chrY:18659915-18659956 5.29268 
chrY:18659996-18660070 5.17568 
chrY:18660078-18660153 5.34667 
chrY:18660164-18660237 5.38356 
chrY:18661451-18661477 5.88462 
chrY:18666793-18666838 5.4 
chrY:18668066-18668083 5.76471 
chrY:18668106-18668154 5.77083 
chrY:18668446-18668474 5.32143 
chrY:18670389-18670423 6 
chrY:18671422-18671456 5.82353 
chrY:18672368-18672417 5.81633 
chrY:18672718-18672748 5.56667 
chrY:18673585-18673629 5.43182 
chrY:18679925-18679945 6 
chrY:18680720-18680756 6 
chrY:18680949-18680971 6 
chrY:18682660-18682681 6 
chrY:18683016-18683040 5.58333 
chrY:18685103-18685135 5.5 
chrY:18685627-18685657 6 
chrY:18685992-18686036 5.70455 
chrY:18687658-18687688 5.8 
chrY:18688500-18688523 5.86957 
chrY:18688968-18688996 5.28571 
chrY:18690482-18690506 5.875 
chrY:18690967-18691011 5.79545 
chrY:18693620-18693676 5.32143 
chrY:18695889-18695930 5.95122 
chrY:18698502-18698771 5.54647 
chrY:18698807-18698851 5.43182 
chrY:18699907-18699922 6 
chrY:18703441-18703463 5.54545 
chrY:18703927-18703940 6 
chrY:18705097-18705123 6 
chrY:18707754-18707792 5.94737 
chrY:18708958-18709106 5.50676 
chrY:18709153-18709201 5.85417 
chrY:18709290-18709315 5.44 
chrY:18709432-18709446 6 
chrY:18709634-18709661 5.96296 
chrY:18709811-18709823 6 
chrY:18711313-18711342 5.41379 
chrY:18711430-18711470 5.425 
chrY:18712381-18712464 5.46988 
chrY:18712474-18712495 5.90476 
chrY:18712967-18713013 5.15217 
chrY:18715367-18715408 5.36585 
chrY:18716776-18716831 5.34545 
chrY:18717730-18717754 6 
chrY:18718691-18718735 5.75 
chrY:18718769-18718803 5.64706 
chrY:18718843-18718950 5.58879 
chrY:18718994-18719064 5.57143 
chrY:18719084-18719184 5.27 
chrY:18720046-18720082 5.77778 
chrY:18721614-18721629 5.93333 
chrY:18723876-18723902 5.73077 
chrY:18724864-18724892 5.28571 
chrY:18725332-18725358 5.57692 
chrY:18726537-18726578 5.31707 
chrY:18726670-18726739 5.46377 
chrY:18727680-18727733 5.62264 
chrY:18728721-18728754 5.78788 
chrY:18728939-18728957 5.88889 
chrY:18731604-18731646 5.66667 
chrY:18733876-18733901 5.44 
chrY:18735658-18735693 5.8 
chrY:18735978-18736011 5.51515 
chrY:18737303-18737332 5.44828 
chrY:18738095-18738128 6 
chrY:18738499-18738566 5.32836 
chrY:18738808-18738856 5.875 
chrY:18739038-18739078 5.525 
chrY:18740830-18740878 5.91667 
chrY:18742404-18742437 6 
chrY:18743327-18743354 5.7037 
chrY:18743503-18743634 5.64122 
chrY:18744066-18744144 5.55128 
chrY:18745673-18745702 5.65517 
chrY:18748626-18748649 5.6087 
chrY:18756798-18756812 6 
chrY:18757941-18757958 5.82353 
chrY:18758775-18758958 5.75956 
chrY:18760229-18760299 5.77143 
chrY:18760859-18760898 5.5641 
chrY:18761870-18761894 5.625 
chrY:18762016-18762047 5.58065 
chrY:18762107-18762135 5.75 
chrY:18762486-18762515 5.44828 
chrY:18763542-18763574 5.9375 
chrY:18763904-18763928 5.58333 
chrY:18765336-18765361 5.48 
chrY:18767174-18767197 5.91304 
chrY:18768357-18768371 6 
chrY:18769886-18769920 5.76471 
chrY:18769967-18770029 5.58065 
chrY:18771168-18771192 5.41667 
chrY:18776733-18776766 5.81818 
chrY:18777113-18777126 5.92308 
chrY:18778555-18778578 5.52174 
chrY:18781207-18781231 5.875 
chrY:18781734-18781761 5.7037 
chrY:18781902-18781926 5.58333 
chrY:18783758-18783776 5.77778 
chrY:18785363-18785400 5.35135 
chrY:18785552-18785578 5.69231 
chrY:18787669-18787690 5.61905 
chrY:18787832-18787868 5.66667 
chrY:18787919-18787955 5.52778 
chrY:18788046-18788094 5.54167 
chrY:18788121-18788203 5.40244 
chrY:18788215-18788250 5.65714 
chrY:18788438-18788465 5.55556 
chrY:18788582-18788639 5.54386 
chrY:18790467-18790502 5.45714 
chrY:18794436-18794471 5.4 
chrY:18796090-18796130 5.175 
chrY:18796481-18796537 5.125 
chrY:18801244-18801339 5.65263 
chrY:18803117-18803137 5.95 
chrY:18804442-18804526 5.78571 
chrY:18804937-18804994 5.63158 
chrY:18806034-18806058 5.91667 
chrY:18811043-18811078 5.51429 
chrY:18812195-18812242 5.51064 
chrY:18815746-18815778 5.34375 
chrY:18817019-18817065 5.80435 
chrY:18818389-18818401 6 
chrY:18818548-18818578 5.13333 
chrY:18819722-18819756 5.64706 
chrY:18821190-18821221 5.67742 
chrY:18825629-18825644 6 
chrY:18826114-18826153 5.58974 
chrY:18829335-18829386 6 
chrY:18830286-18830314 5.82143 
chrY:18831694-18831718 5.5 
chrY:18832217-18832241 5.41667 
chrY:18832842-18832862 5.85 
chrY:18833940-18833966 5.84615 
chrY:18834221-18834249 5.39286 
chrY:18836153-18836174 5.61905 
chrY:18837713-18837748 5.48571 
chrY:18838686-18838712 5.65385 
chrY:18841266-18841308 5.78571 
chrY:18841402-18841490 5.42045 
chrY:18841578-18841624 5.08696 
chrY:18841875-18841916 5.53659 
chrY:18842075-18842130 5.76364 
chrY:18844784-18844814 5.53333 
chrY:18846011-18846031 6 
chrY:18847794-18847810 5.8125 
chrY:18850307-18850352 5.62222 
chrY:18850385-18850485 5.38 
chrY:18850522-18850552 5.36667 
chrY:18850564-18850620 5.41071 
chrY:18850652-18850723 5.42254 
chrY:18851727-18851752 5.48 
chrY:18852764-18852783 5.68421 
chrY:18852969-18853033 5.90625 
chrY:18853395-18853422 6 
chrY:18855379-18855412 6 
chrY:18856459-18856484 5.36 
chrY:18856813-18856863 5.86 
chrY:18857306-18857320 6 
chrY:18857564-18857601 5.81081 
chrY:18859184-18859206 5.54545 
chrY:18864946-18864960 6 
chrY:18865902-18865922 5.85 
chrY:18867339-18867363 6 
chrY:18870078-18870128 5.52 
chrY:18871620-18871844 5.68304 
chrY:18872000-18872333 5.75375 
chrY:18873362-18873395 5.33333 
chrY:18874066-18874085 5.68421 
chrY:18877667-18877698 5.90323 
chrY:18882746-18882770 5.5 
chrY:18883115-18883140 5.48 
chrY:18883587-18883670 5.37349 
chrY:18883705-18883779 5.22973 
chrY:18883816-18883873 5.35088 
chrY:18883925-18884012 5.55172 
chrY:18884062-18884088 5.73077 
chrY:18884559-18884593 5.23529 
chrY:18886641-18886822 5.49171 
chrY:18886840-18886852 6 
chrY:18886879-18886957 5.33333 
chrY:18887006-18887029 5.52174 
chrY:18887767-18887780 6 
chrY:18887995-18888059 5.5 
chrY:18888381-18888427 5.30435 
chrY:18890294-18890335 5.41463 
chrY:18890451-18890723 5.76103 
chrY:18890821-18890856 5.34286 
chrY:18890882-18890895 6 
chrY:18892056-18892073 5.82353 
chrY:18892198-18892309 5.96396 
chrY:18892951-18892988 5.21622 
chrY:18893065-18893175 5.29091 
chrY:18893195-18893256 5.44262 
chrY:18893276-18893342 5.5 
chrY:18893378-18893403 5.56 
chrY:18893439-18893470 5.32258 
chrY:18893537-18893578 5.95122 
chrY:18893581-18893602 5.85714 
chrY:18893628-18893651 5.6087 
chrY:18893671-18893696 5.32 
chrY:18894182-18894214 5.28125 
chrY:18898162-18898189 5.59259 
chrY:18898613-18898628 6 
chrY:18898916-18898933 5.88235 
chrY:18899887-18899917 5.43333 
chrY:18903647-18903674 5.22222 
chrY:18903830-18903858 5.5 
chrY:18906391-18906406 6 
chrY:18907995-18908120 5.64 
chrY:18912596-18912672 5.61842 
chrY:18912761-18912784 5.73913 
chrY:18913731-18913769 5.42105 
chrY:18913852-18913881 5.7931 
chrY:18913921-18914024 5.52427 
chrY:18914060-18914098 5.42105 
chrY:18914151-18914208 5.68421 
chrY:18914548-18914567 5.73684 
chrY:18914958-18914985 5.33333 
chrY:18915298-18915360 5.43548 
chrY:18917900-18917950 5.28 
chrY:18923342-18923366 5.875 
chrY:18923983-18924000 6 
chrY:18924602-18924636 6 
chrY:18925290-18925329 5.92308 
chrY:18925748-18925766 6 
chrY:18925900-18925935 5.91429 
chrY:18926872-18926900 6 
chrY:18927600-18927616 6 
chrY:18928570-18928593 6 
chrY:18928751-18928776 6 
chrY:18928860-18928873 6 
chrY:18929045-18929078 5.66667 
chrY:18931179-18931215 5.25 
chrY:18934073-18934118 5.26667 
chrY:18936766-18936792 5.34615 
chrY:18937445-18937483 5.97368 
chrY:18937633-18937708 5.84 
chrY:18938889-18938919 5.4 
chrY:18938932-18938980 5.33333 
chrY:18940758-18941001 5.60905 
chrY:18943078-18943143 5.52308 
chrY:18944329-18944351 5.63636 
chrY:18944366-18944415 5.91837 
chrY:18951684-18951727 5.88372 
chrY:18952810-18952876 5.51515 
chrY:18952903-18953064 5.59627 
chrY:18953114-18953132 5.83333 
chrY:18953773-18953813 6 
chrY:18954078-18954150 5.625 
chrY:18955856-18955888 5.46875 
chrY:18956810-18956847 5.59459 
chrY:18958038-18958078 5.975 
chrY:18959214-18959236 6 
chrY:18959298-18959321 6 
chrY:18959796-18959839 5.23256 
chrY:18961668-18961705 5.16216 
chrY:18962314-18962326 6 
chrY:18963618-18963642 6 
chrY:18964149-18964208 5.77966 
chrY:18964912-18964926 6 
chrY:18965642-18965656 6 
chrY:18965977-18966085 5.76852 
chrY:18966094-18966241 5.7415 
chrY:18970320-18970343 6 
chrY:18971125-18971162 5.37838 
chrY:18972167-18972204 5.97297 
chrY:18972343-18972380 6 
chrY:18972552-18972573 5.52381 
chrY:18973136-18973180 5.68182 
chrY:18973773-18973807 5.26471 
chrY:18976639-18976658 5.63158 
chrY:18976775-18976806 5.58065 
chrY:18977561-18977646 5.45882 
chrY:18977701-18977739 5.47368 
chrY:18977749-18977854 5.52381 
chrY:18977892-18978014 5.59016 
chrY:18978626-18978704 5.25641 
chrY:18978723-18978753 5.5 
chrY:18980296-18980326 5.43333 
chrY:18980370-18980492 5.43443 
chrY:18981753-18981825 5.66667 
chrY:18982547-18982601 6 
chrY:18983759-18983779 5.7 
chrY:18983934-18983954 5.7 
chrY:18984942-18984965 5.82609 
chrY:18985798-18985835 5.48649 
chrY:18993578-18993605 5.25926 
chrY:18994565-18994871 5.57516 
chrY:18995214-18995264 5.74 
chrY:18997030-18997054 5.58333 
chrY:18997240-18997261 5.61905 
chrY:18997420-18997460 5.375 
chrY:18999845-18999896 5.62745 
chrY:19000509-19000532 5.73913 
chrY:19004228-19004249 5.57143 
chrY:19004816-19004917 5.29703 
chrY:19005444-19005478 5.55882 
chrY:19006136-19006152 6 
chrY:19007598-19007676 5.60256 
chrY:19012347-19012454 5.51402 
chrY:19019635-19019659 5.54167 
chrY:19020051-19020071 5.6 
chrY:19021932-19021951 5.94737 
chrY:19022484-19022501 6 
chrY:19024766-19024781 6 
chrY:19030224-19030247 5.91304 
chrY:19032301-19032354 5.79245 
chrY:19033433-19033460 5.55556 
chrY:19033855-19033881 5.26923 
chrY:19034019-19034048 5.44828 
chrY:19036012-19036036 5.625 
chrY:19036703-19036738 6 
chrY:19037308-19037351 5.62791 
chrY:19037726-19037744 5.72222 
chrY:19037763-19037874 5.45045 
chrY:19037892-19038023 5.40458 
chrY:19038039-19038066 5.37037 
chrY:19039984-19040000 6 
chrY:19042179-19042207 6 
chrY:19042722-19042740 5.88889 
chrY:19043476-19043496 5.75 
chrY:19044069-19044101 5.9375 
chrY:19045687-19045699 6 
chrY:19047817-19047844 6 
chrY:19048021-19048418 5.62217 
chrY:19048928-19048943 5.93333 
chrY:19049470-19049532 5.83871 
chrY:19050052-19050088 5.52778 
chrY:19050375-19050388 6 
chrY:19051557-19051601 5.36364 
chrY:19052414-19052448 5.91176 
chrY:19052611-19052636 5.36 
chrY:19052972-19053018 5.93478 
chrY:19054340-19054353 5.92308 
chrY:19056029-19056058 5.27586 
chrY:19056328-19056353 5.64 
chrY:19057435-19057488 6 
chrY:19057876-19057907 5.96774 
chrY:19058692-19058709 6 
chrY:19059747-19059767 6 
chrY:19066444-19066468 5.625 
chrY:19071500-19071525 5.4 
chrY:19073838-19073949 5.79279 
chrY:19075436-19075461 5.88 
chrY:19079234-19079248 6 
chrY:19081511-19081549 5.86842 
chrY:19086556-19086578 5.95455 
chrY:19087841-19087864 6 
chrY:19088516-19088531 5.86667 
chrY:19088972-19089018 6 
chrY:19091915-19091961 5.65217 
chrY:19091981-19092006 5.68 
chrY:19092035-19092059 5.91667 
chrY:19092108-19092266 5.36709 
chrY:19093813-19093839 5.34615 
chrY:19095956-19095976 5.65 
chrY:19096170-19096195 5.76 
chrY:19096748-19096782 5.67647 
chrY:19102933-19102976 5.74419 
chrY:19103868-19103939 5.76056 
chrY:19106411-19106433 5.54545 
chrY:19109453-19109473 6 
chrY:19110064-19110084 5.6 
chrY:19110774-19110818 5.65909 
chrY:19112199-19112225 5.80769 
chrY:19112417-19112585 5.80952 
chrY:19113723-19113746 6 
chrY:19114075-19114089 5.92857 
chrY:19116629-19116708 5.44304 
chrY:19119617-19119641 5.45833 
chrY:19120875-19120901 5.5 
chrY:19121368-19121392 5.625 
chrY:19121898-19121932 5.64706 
chrY:19123639-19123694 5.56364 
chrY:19125694-19125713 6 
chrY:19126436-19126471 5.6 
chrY:19127627-19127699 5.88889 
chrY:19127858-19127870 6 
chrY:19128500-19128523 5.69565 
chrY:19128805-19128818 6 
chrY:19129793-19129817 5.66667 
chrY:19130559-19130578 6 
chrY:19130727-19130771 5.95455 
chrY:19131020-19131089 5.52174 
chrY:19132669-19132695 5.30769 
chrY:19133252-19133279 5.40741 
chrY:19133565-19133598 5.33333 
chrY:19134462-19134499 5.40541 
chrY:19134848-19134881 6 
chrY:19135796-19135823 5.55556 
chrY:19137548-19137562 5.92857 
chrY:19138058-19138078 6 
chrY:19138084-19138155 5.76056 
chrY:19138164-19138250 5.94186 
chrY:19138332-19138395 5.52381 
chrY:19138487-19138589 5.97059 
chrY:19139004-19139078 5.48649 
chrY:19140462-19140505 5.37209 
chrY:19140530-19140557 5.55556 
chrY:19140656-19140674 5.72222 
chrY:19140837-19140880 5.37209 
chrY:19140907-19140932 5.64 
chrY:19140989-19141017 5.17857 
chrY:19141028-19141045 6 
chrY:19141164-19141220 5.17857 
chrY:19141319-19141345 5.42308 
chrY:19143125-19143137 6 
chrY:19146559-19146592 5.93939 
chrY:19151896-19151912 5.875 
chrY:19152153-19152168 5.93333 
chrY:19153929-19153977 5.5625 
chrY:19153989-19154056 5.70149 
chrY:19163173-19163212 5.12821 
chrY:19164454-19164468 6 
chrY:19165893-19165956 5.2381 
chrY:19167142-19167165 5.69565 
chrY:19172332-19172359 5.37037 
chrY:19172799-19172811 6 
chrY:19176307-19176333 6 
chrY:19181339-19181367 5.96429 
chrY:19181714-19181785 5.6338 
chrY:19183351-19183364 6 
chrY:19183814-19183837 6 
chrY:19187385-19187413 6 
chrY:19187446-19187475 6 
chrY:19189430-19189460 6 
chrY:19198266-19198309 5.4186 
chrY:19198928-19198946 5.83333 
chrY:19198969-19198998 5.72414 
chrY:19200001-19200021 5.8 
chrY:19200354-19200366 6 
chrY:19200940-19200966 5.76923 
chrY:19202754-19202778 5.75 
chrY:19202928-19202981 5.75472 
chrY:19203927-19203991 5.28125 
chrY:19204144-19204179 5.17143 
chrY:19204545-19204578 5.57576 
chrY:19204638-19204661 5.86957 
chrY:19206741-19206785 5.97727 
chrY:19206934-19206950 6 
chrY:19209655-19209677 5.63636 
chrY:19209805-19209827 5.54545 
chrY:19213337-19213381 5.47727 
chrY:19214285-19214312 5.37037 
chrY:19214414-19214451 5.62162 
chrY:19216573-19216612 6 
chrY:19217817-19217866 5.53061 
chrY:19219528-19219549 5.61905 
chrY:19223460-19223483 5.91304 
chrY:19226149-19226242 5.78495 
chrY:19226343-19226366 6 
chrY:19226688-19226754 5.33333 
chrY:19227125-19227228 5.20388 
chrY:19227242-19227378 5.39706 
chrY:19227415-19227435 5.85 
chrY:19227469-19227572 5.43689 
chrY:19227578-19227650 5.47222 
chrY:19228887-19228908 5.57143 
chrY:19229412-19229436 6 
chrY:19229698-19229744 5.26087 
chrY:19230078-19230127 5.38776 
chrY:19230221-19230286 5.29231 
chrY:19230558-19230636 5.34615 
chrY:19231307-19231338 5.70968 
chrY:19231815-19231836 5.52381 
chrY:19236320-19236353 5.63636 
chrY:19236824-19236838 6 
chrY:19238855-19238889 5.17647 
chrY:19239048-19239108 5.86667 
chrY:19240766-19240778 6 
chrY:19244578-19244609 5.32258 
chrY:19246020-19246033 5.92308 
chrY:19247334-19247402 5.42647 
chrY:19250664-19250704 6 
chrY:19253995-19254011 6 
chrY:19257108-19257120 6 
chrY:19259578-19259605 5.2963 
chrY:19261128-19261144 6 
chrY:19261307-19261346 5.64103 
chrY:19263496-19263522 5.65385 
chrY:19263618-19263636 6 
chrY:19265282-19265302 5.7 
chrY:19265537-19265608 5.42254 
chrY:19265637-19265756 5.5042 
chrY:19265790-19265866 5.55263 
chrY:19267236-19267290 5.75926 
chrY:19268192-19268221 5.27586 
chrY:19270000-19270027 5.40741 
chrY:19270537-19270554 6 
chrY:19271297-19271328 5.96774 
chrY:19271743-19271772 6 
chrY:19272142-19272155 6 
chrY:19274783-19274802 5.68421 
chrY:19274832-19274860 5.35714 
chrY:19275147-19275183 5.75 
chrY:19275225-19275321 5.48958 
chrY:19283575-19283590 5.86667 
chrY:19283636-19283756 5.275 
chrY:19283774-19283811 5.2973 
chrY:19283949-19284068 5.82353 
chrY:19285016-19285059 5.67442 
chrY:19285155-19285177 5.86364 
chrY:19286578-19286601 5.73913 
chrY:19290254-19290398 5.20833 
chrY:19290421-19290569 5.2973 
chrY:19290578-19290615 5.40541 
chrY:19291821-19291843 5.95455 
chrY:19293770-19293794 6 
chrY:19293958-19294078 5.45 
chrY:19294085-19294180 5.38947 
chrY:19295158-19295218 5.31667 
chrY:19295642-19295674 5.8125 
chrY:19297849-19297873 5.375 
chrY:19298964-19299078 5.36842 
chrY:19307191-19307215 5.91667 
chrY:19308645-19308672 5.40741 
chrY:19309206-19309227 5.71429 
chrY:19309422-19309478 5.92857 
chrY:19310057-19310070 5.92308 
chrY:19311432-19311467 5.71429 
chrY:19312917-19312975 5.72414 
chrY:19313687-19313712 5.4 
chrY:19314134-19314171 5.89189 
chrY:19314707-19314721 5.92857 
chrY:19317756-19317792 5.52778 
chrY:19318178-19318201 6 
chrY:19319812-19319876 5.73438 
chrY:19319920-19319963 5.34884 
chrY:19324408-19324426 5.94444 
chrY:19331578-19331603 5.68 
chrY:19332063-19332107 6 
chrY:19333229-19333245 6 
chrY:19335254-19335294 5.475 
chrY:19336097-19336121 5.375 
chrY:19337633-19337650 6 
chrY:19338415-19338443 5.57143 
chrY:19338658-19338679 6 
chrY:19339699-19339731 5.25 
chrY:19339968-19340012 5.86364 
chrY:19341960-19342000 5.85 
chrY:19345128-19345141 6 
chrY:19346304-19346512 5.75 
chrY:19347755-19347774 5.63158 
chrY:19350043-19350078 5.28571 
chrY:19352091-19352121 5.33333 
chrY:19353766-19353804 5.68421 
chrY:19356963-19356987 6 
chrY:19357316-19357341 5.32 
chrY:19358005-19358028 5.47826 
chrY:19358849-19358887 6 
chrY:19359728-19359897 5.60355 
chrY:19361285-19361299 6 
chrY:19369198-19369229 5.64516 
chrY:19371733-19371773 6 
chrY:19372207-19372412 5.53659 
chrY:19373046-19373069 5.52174 
chrY:19376389-19376411 5.72727 
chrY:19376912-19376949 5.45946 
chrY:19377078-19377526 5.80804 
chrY:19377873-19377900 5.33333 
chrY:19378263-19378293 5.3 
chrY:19378631-19378657 5.61538 
chrY:19381863-19381878 6 
chrY:19382304-19382356 5.88462 
chrY:19384954-19384987 5.60606 
chrY:19385120-19385207 5.58621 
chrY:19385279-19385306 5.40741 
chrY:19385489-19385614 5.328 
chrY:19385652-19385704 5.55769 
chrY:19385715-19385794 5.46835 
chrY:19385831-19385988 5.41401 
chrY:19386000-19386078 5.39744 
chrY:19386260-19386657 5.47607 
chrY:19386666-19386688 5.68182 
chrY:19386701-19387071 5.56216 
chrY:19387078-19387344 5.45113 
chrY:19387365-19387532 5.47305 
chrY:19387598-19387749 5.60265 
chrY:19387886-19387912 5.5 
chrY:19388107-19388177 5.32857 
chrY:19388942-19388974 5.8125 
chrY:19389717-19389740 5.95652 
chrY:19391078-19391111 5.66667 
chrY:19393098-19393123 6 
chrY:19394043-19394091 5.95833 
chrY:19394944-19394989 5.28889 
chrY:19395685-19395719 5.47059 
chrY:19396958-19396993 5.37143 
chrY:19397017-19397078 5.21311 
chrY:19397142-19397192 5.64 
chrY:19405569-19405606 6 
chrY:19407578-19407618 5.35 
chrY:19408599-19408623 5.54167 
chrY:19408786-19408816 5.43333 
chrY:19408981-19409016 5.62857 
chrY:19409162-19409178 5.875 
chrY:19409391-19409424 5.60606 
chrY:19411903-19412166 5.80228 
chrY:19412618-19412675 5.7193 
chrY:19413175-19413230 5.50909 
chrY:19417575-19417595 5.9 
chrY:19418524-19418711 5.57754 
chrY:19421280-19421306 5.46154 
chrY:19422115-19422142 5.77778 
chrY:19422777-19423062 5.67719 
chrY:19423072-19423106 5.82353 
chrY:19423131-19423229 5.77551 
chrY:19424904-19424970 5.24242 
chrY:19429589-19429614 5.64 
chrY:19431218-19431243 5.68 
chrY:19431587-19431610 5.91304 
chrY:19432494-19432521 5.33333 
chrY:19436072-19436106 5.55882 
chrY:19436493-19436532 5.20513 
chrY:19436672-19436828 5.88462 
chrY:19436841-19437002 5.73913 
chrY:19437013-19437043 5.7 
chrY:19437078-19437732 5.54128 
chrY:19437744-19438624 5.52955 
chrY:19439134-19439154 5.95 
chrY:19439420-19439474 5.83333 
chrY:19441353-19441370 6 
chrY:19447692-19447723 5.83871 
chrY:19449428-19449446 6 
chrY:19450141-19450174 5.78788 
chrY:19452627-19452647 5.6 
chrY:19459675-19459703 5.57143 
chrY:19461252-19461279 5.48148 
chrY:19465798-19465831 5.48485 
chrY:19468479-19468578 5.33333 
chrY:19469668-19469717 5.7551 
chrY:19469840-19469884 5.65909 
chrY:19470693-19470727 5.23529 
chrY:19472508-19472537 5.7931 
chrY:19472889-19472905 5.875 
chrY:19473753-19473783 5.43333 
chrY:19474051-19474082 5.70968 
chrY:19476592-19476611 5.73684 
chrY:19476786-19476815 5.72414 
chrY:19477228-19477240 6 
chrY:19477510-19477540 5.43333 
chrY:19477557-19477578 6 
chrY:19477898-19477912 6 
chrY:19479688-19479733 5.91111 
chrY:19479862-19479882 5.7 
chrY:19480006-19480028 6 
chrY:19481799-19481824 5.68 
chrY:19485203-19485260 5.5614 
chrY:19486300-19486324 5.41667 
chrY:19486847-19486870 5.95652 
chrY:19486920-19486951 5.96774 
chrY:19491871-19491902 5.64516 
chrY:19492290-19492327 6 
chrY:19492911-19492954 5.65116 
chrY:19494173-19494197 5.45833 
chrY:19494465-19494497 5.40625 
chrY:19494548-19494578 5.2 
chrY:19494601-19494622 5.57143 
chrY:19494638-19494666 5.39286 
chrY:19494708-19494737 5.62069 
chrY:19494847-19495119 5.30515 
chrY:19495141-19495278 5.30657 
chrY:19495309-19495328 5.63158 
chrY:19495349-19495487 5.34783 
chrY:19495818-19495840 5.72727 
chrY:19500150-19500212 5.91935 
chrY:19500593-19500651 6 
chrY:19500738-19500805 5.71642 
chrY:19500957-19500975 5.72222 
chrY:19500988-19501012 5.79167 
chrY:19501091-19501134 5.4186 
chrY:19501293-19501333 5.175 
chrY:19501484-19501503 5.94737 
chrY:19502960-19503010 5.52 
chrY:19503990-19504018 6 
chrY:19504904-19504955 5.5098 
chrY:19505070-19505268 5.47475 
chrY:19505370-19505590 5.65 
chrY:19505912-19505947 5.62857 
chrY:19506431-19506459 5.35714 
chrY:19506788-19506815 5.44444 
chrY:19506832-19506871 5.74359 
chrY:19508177-19508191 6 
chrY:19509847-19509879 5.625 
chrY:19510264-19510286 6 
chrY:19511356-19511370 6 
chrY:19511458-19511477 5.73684 
chrY:19511932-19511977 5.73333 
chrY:19512023-19512064 5.41463 
chrY:19512249-19512457 5.57212 
chrY:19512492-19512521 5.55172 
chrY:19512532-19512564 5.6875 
chrY:19512611-19512658 5.25532 
chrY:19512673-19512718 5.53333 
chrY:19513129-19513158 5.93103 
chrY:19513578-19513593 6 
chrY:19513895-19513925 5.4 
chrY:19517906-19517928 6 
chrY:19518637-19518695 5.24138 
chrY:19518712-19518772 5.38333 
chrY:19518801-19518831 5.56667 
chrY:19520845-19520881 5.75 
chrY:19521556-19521601 5.48889 
chrY:19521929-19521954 5.88 
chrY:19522837-19522859 5.59091 
chrY:19522956-19523000 5.18182 
chrY:19526778-19526791 6 
chrY:19528524-19528537 6 
chrY:19528930-19528953 6 
chrY:19529433-19529462 5.24138 
chrY:19529488-19529511 5.52174 
chrY:19532673-19532689 6 
chrY:19532705-19532733 5.92857 
chrY:19537901-19537940 5.84615 
chrY:19539568-19539588 5.8 
chrY:19544203-19544235 5.375 
chrY:19545698-19545756 5.24138 
chrY:19546232-19546268 5.47222 
chrY:19546296-19546355 5.22034 
chrY:19546368-19546420 5.19231 
chrY:19546513-19546578 5.44615 
chrY:19546591-19546674 5.63855 
chrY:19547453-19547472 6 
chrY:19557887-19557914 5.51852 
chrY:19557924-19557946 5.63636 
chrY:19558816-19558835 5.63158 
chrY:19563499-19563530 5.6129 
chrY:19563619-19563646 5.25926 
chrY:19564415-19564436 6 
chrY:19564802-19564833 5.22581 
chrY:19565191-19565220 5.44828 
chrY:19565634-19565655 5.7619 
chrY:19566361-19566381 5.8 
chrY:19566544-19566562 5.72222 
chrY:19567257-19567332 5.76 
chrY:19569186-19569213 5.37037 
chrY:19569546-19569578 5.8125 
chrY:19572105-19572143 5.5 
chrY:19573311-19573324 6 
chrY:19574685-19574720 5.17143 
chrY:19575854-19575966 5.78571 
chrY:19578657-19578711 5.33333 
chrY:19578773-19578805 5.96875 
chrY:19578940-19578970 5.4 
chrY:19579082-19579105 5.82609 
chrY:19579138-19579184 5.17391 
chrY:19579612-19579660 5.4375 
chrY:19579955-19580005 5.4 
chrY:19580039-19580078 5.20513 
chrY:19580578-19580611 5.36364 
chrY:19580826-19580860 5.35294 
chrY:19580913-19580944 5.25806 
chrY:19581050-19581078 5.32143 
chrY:19581126-19581193 5.31343 
chrY:19581278-19581308 5.26667 
chrY:19582596-19582610 6 
chrY:19585649-19585684 5.91429 
chrY:19586499-19586544 5.55556 
chrY:19586695-19586712 6 
chrY:19591944-19591959 6 
chrY:19592312-19592340 5.42857 
chrY:19593109-19593121 6 
chrY:19594796-19594824 5.82143 
chrY:19597187-19597235 5.95833 
chrY:19597973-19597986 6 
chrY:19598818-19598852 6 
chrY:19599083-19599128 5.66667 
chrY:19599908-19599934 5.73077 
chrY:19600395-19600574 5.86034 
chrY:19600578-19600648 5.74286 
chrY:19601440-19601470 5.3 
chrY:19602165-19602182 5.94118 
chrY:19603904-19603949 5.93333 
chrY:19604808-19604841 5.78788 
chrY:19607040-19607065 5.68 
chrY:19609530-19609571 5.63415 
chrY:19610099-19610151 5.94231 
chrY:19611192-19611227 6 
chrY:19612191-19612204 6 
chrY:19612357-19612379 5.54545 
chrY:19613728-19613751 5.73913 
chrY:19613895-19613908 6 
chrY:19617826-19617838 6 
chrY:19622110-19622156 6 
chrY:19623204-19623228 5.45833 
chrY:19628720-19628753 5.30303 
chrY:19632780-19632814 5.94118 
chrY:19638243-19638272 5.41379 
chrY:19639012-19639041 5.55172 
chrY:19643107-19643126 5.94737 
chrY:19644361-19644388 6 
chrY:19644771-19644839 5.44118 
chrY:19651513-19651543 5.53333 
chrY:19653421-19653454 5.72727 
chrY:19657349-19657384 5.22857 
chrY:19663271-19663372 5.58416 
chrY:19664707-19664719 6 
chrY:19667734-19667757 5.56522 
chrY:19668434-19668456 5.5 
chrY:19668465-19668484 5.63158 
chrY:19668782-19668810 6 
chrY:19669228-19669271 5.86047 
chrY:19669861-19669883 5.5 
chrY:19670770-19670794 5.5 
chrY:19670850-19670883 5.51515 
chrY:19670915-19670927 6 
chrY:19675695-19675722 5.59259 
chrY:19682174-19682209 5.82857 
chrY:19682278-19682418 5.55714 
chrY:19682441-19682482 5.26829 
chrY:19682502-19682527 6 
chrY:19682539-19682562 5.43478 
chrY:19683841-19683884 5.95349 
chrY:19685683-19685701 5.72222 
chrY:19685887-19685920 5.63636 
chrY:19687265-19687312 5.76596 
chrY:19688850-19688892 5.71429 
chrY:19689872-19689913 5.17073 
chrY:19689942-19690029 5.54023 
chrY:19690156-19690211 6 
chrY:19690602-19690665 5.36508 
chrY:19691048-19691078 5.2 
chrY:19691859-19691880 5.85714 
chrY:19692365-19692400 5.51429 
chrY:19693285-19693304 5.89474 
chrY:19693457-19693482 5.84 
chrY:19693657-19693692 5.97143 
chrY:19694820-19694859 5.5641 
chrY:19695012-19695030 6 
chrY:19695161-19695174 6 
chrY:19696090-19696140 5.36 
chrY:19696433-19696465 5.59375 
chrY:19698541-19698572 5.41935 
chrY:19698592-19698606 6 
chrY:19699695-19699735 5.75 
chrY:19700073-19700089 6 
chrY:19700241-19700255 6 
chrY:19702513-19702551 5.39474 
chrY:19704223-19704246 5.65217 
chrY:19704378-19704400 5.63636 
chrY:19705450-19705511 5.45902 
chrY:19706122-19706321 5.59296 
chrY:19706347-19706412 5.53846 
chrY:19706429-19706489 5.78333 
chrY:19706505-19706679 5.5977 
chrY:19709709-19709733 6 
chrY:19713165-19713195 5.73333 
chrY:19715951-19715977 5.69231 
chrY:19716295-19716344 5.77551 
chrY:19717075-19717100 5.92 
chrY:19718179-19718198 6 
chrY:19718450-19718465 6 
chrY:19719327-19719339 6 
chrY:19720709-19720727 6 
chrY:19721173-19721198 5.92 
chrY:19724831-19724856 5.36 
chrY:19727360-19727399 5.69231 
chrY:19727427-19727453 6 
chrY:19728331-19728354 5.78261 
chrY:19728679-19728697 5.83333 
chrY:19729544-19729566 5.63636 
chrY:19730381-19730408 5.51852 
chrY:19730781-19730872 5.84615 
chrY:19734846-19734862 5.875 
chrY:19735394-19735449 5.8 
chrY:19736807-19736833 5.65385 
chrY:19739340-19739376 6 
chrY:19740288-19740309 5.71429 
chrY:19740992-19741016 6 
chrY:19741167-19741211 5.90909 
chrY:19743127-19743150 5.56522 
chrY:19743718-19743748 5.93333 
chrY:19744991-19745009 6 
chrY:19745475-19745488 6 
chrY:19746078-19746120 5.71429 
chrY:19746883-19746905 6 
chrY:19749309-19749326 6 
chrY:19751249-19751273 5.875 
chrY:19751616-19751628 6 
chrY:19752960-19753039 5.77215 
chrY:19753265-19753308 5.97674 
chrY:19753403-19753417 6 
chrY:19753693-19753713 6 
chrY:19754412-19754441 5.34483 
chrY:19754883-19755039 5.79487
[truncated: 186,860 more chars]
