# Supplementary material for: MsDetector: toward a standard computational tool for DNA microsatellites detection
Source: Nucleic Acids Res. 2012 Oct 2;41(1):e22. doi: 10.1093/nar/gks881 (PMC3592430; doi:10.1093/nar/gks881)
Supplement: Supplementary Data [file supp_gks881_nar-01766-met-n-2012-File009.gz › dataset7HumanMs/chrY_fp.rep]

chrY:906123-906141 5.77778 
chrY:909727-909739 6 
chrY:918978-919015 5.08108 
chrY:1568410-1568422 6 
chrY:1834784-1834799 5.93333 
chrY:2332649-2332661 6 
chrY:2557870-2557889 5.73684 
chrY:2960306-2960329 5.43478 
chrY:3004738-3004767 5.13793 
chrY:3293210-3293238 5.42857 
chrY:3347896-3347921 5.36 
chrY:3544251-3544282 5.41935 
chrY:3614921-3614943 5.63636 
chrY:4030695-4030723 5.28571 
chrY:4087278-4087304 5.5 
chrY:4277993-4278012 5.63158 
chrY:4450219-4450238 5.63158 
chrY:4601028-4601041 5.92308 
chrY:4811031-4811052 5.57143 
chrY:5197996-5198023 5.22222 
chrY:5576068-5576086 5.88889 
chrY:5624723-5624742 5.63158 
chrY:5721554-5721579 5.36 
chrY:5949893-5949916 5.56522 
chrY:6056249-6056279 5.16667 
chrY:6243059-6243083 5.45833 
chrY:6396860-6396897 5.27027 
chrY:7003135-7003150 5.93333 
chrY:7387830-7387855 5.44 
chrY:8723327-8723342 5.93333 
chrY:8802707-8802738 5.25806 
chrY:9571118-9571140 5.5 
chrY:9580023-9580054 5.12903 
chrY:9704626-9704656 5.2 
chrY:9749659-9749680 5.52381 
chrY:10089604-10089630 5.30769 
chrY:13203496-13203508 6 
chrY:13258562-13258582 5.6 
chrY:13527149-13527168 5.68421 
chrY:13556817-13556836 5.63158 
chrY:14052452-14052466 5.92857 
chrY:14213561-14213581 5.65 
chrY:14243180-14243210 5.43333 
chrY:14397151-14397177 5.53846 
chrY:15062878-15062899 5.52381 
chrY:15097670-15097689 5.63158 
chrY:15277618-15277643 5.36 
chrY:15402570-15402591 5.52381 
chrY:15595298-15595323 5.32 
chrY:15620873-15620897 5.41667 
chrY:15851694-15851711 6 
chrY:16062382-16062413 5.25806 
chrY:16503495-16503519 5.375 
chrY:16537353-16537377 5.375 
chrY:16596724-16596750 5.30769 
chrY:16874556-16874568 6 
chrY:17333482-17333494 6 
chrY:17398964-17398995 5.16129 
chrY:17829632-17829655 5.47826 
chrY:17839252-17839266 6 
chrY:17939933-17939945 6 
chrY:18027387-18027414 5.2963 
chrY:18941187-18941212 5.44 
chrY:18993208-18993242 5.20588 
chrY:19062621-19062647 5.26923 
chrY:19512568-19512592 5.5 
chrY:19719392-19719423 5.41935 
chrY:20384149-20384180 5.12903 
chrY:20697179-20697200 5.57143 
chrY:20879963-20879989 5.26923 
chrY:21048052-21048072 5.6 
chrY:21120339-21120385 5.15217 
chrY:21843265-21843295 5.53333 
chrY:23115593-23115618 5.4 
chrY:23536112-23536147 5.31429 
chrY:23753269-23753305 5.16667 
chrY:23759741-23759755 5.92857 
chrY:24414119-24414131 6 
chrY:24493415-24493446 5.51613 
chrY:24720114-24720129 5.93333 
chrY:25049337-25049358 5.52381 
chrY:25289398-25289411 5.92308 
chrY:25349135-25349156 5.66667 
chrY:26225250-26225275 5.4 
chrY:26392114-26392140 5.30769 
chrY:26481300-26481325 5.48 
chrY:26551637-26551663 5.30769 
chrY:26719192-26719229 5.16216 
chrY:26939025-26939045 5.6 
chrY:26960428-26960450 5.5 
chrY:27238703-27238720 5.76471 
chrY:27330574-27330602 5.21429 
chrY:28057689-28057715 5.42308 
chrY:28186816-28186846 5.56667 
chrY:28413484-28413510 5.34615 
chrY:28510472-28510491 5.68421 
chrY:28565232-28565262 5.33333 
chrY:28746142-28746154 6 
chrY:28803364-28803393 5.2069 
chrY:58823399-58823435 5.27778 
chrY:58838237-58838268 5.25806 
chrY:58844990-58845007 5.94118 
chrY:58885298-58885341 5.2093 
chrY:58899551-58899604 5.28302 
chrY:58917132-58917149 5.88235 
chrY:59092768-59092785 5.82353 
chrY:59261629-59261641 6 
