# Supplementary material for: MsDetector: toward a standard computational tool for DNA microsatellites detection
Source: Nucleic Acids Res. 2012 Oct 2;41(1):e22. doi: 10.1093/nar/gks881 (PMC3592430; doi:10.1093/nar/gks881)
Supplement: Supplementary Data [file supp_gks881_nar-01766-met-n-2012-File009.gz › dataset7HumanMs/results.txt]

chrom chrom_len(bp) sensitivity_rm(bp) sensitivity_rm(%) PP(%) FPL(bp)  RPR(bp/mbp) Precision(%)
chr1: 249250621 1923528 83.14 1.8 15959 64 99.18
chr10: 135534747 1172295 83.03 2.2 9665 71 99.18
chr11: 135006516 1074200 82.93 1.9 8981 66 99.17
chr12: 133851895 1178386 83.29 2.1 10810 80 99.09
chr13: 115169878 767378 82.66 1.6 11614 100 98.51
chr14: 107349540 744440 83.14 1.7 6082 56 99.19
chr15: 102531392 705126 83.58 1.6 4438 43 99.37
chr16: 90354753 903639 83.73 2.3 3867 42 99.57
chr17: 81195210 816389 83.72 2.3 3011 37 99.63
chr18: 78077248 618782 83.02 1.9 6809 87 98.91
chr19: 59128983 767818 83.26 3.0 2115 35 99.73
chr2: 243199373 2043899 83.48 2.0 21166 87 98.98
chr20: 63025520 560868 83.25 2.2 2741 43 99.51
chr21: 48129895 357352 82.78 1.8 4187 86 98.84
chr22: 51304566 426376 83.35 1.8 1154 22 99.73
chr3: 198022430 1506363 83.26 1.8 19803 100 98.70
chr4: 191154276 1485994 82.80 1.9 26162 136 98.27
chr5: 180915260 1418400 83.04 1.9 19053 105 98.67
chr6: 171115067 1338496 83.02 1.9 17619 102 98.70
chr7: 159138663 1412851 83.44 2.1 12960 81 99.09
chr8: 146364022 1185042 82.80 1.9 13947 95 98.84
chr9: 141213431 1042752 82.84 1.7 9720 68 99.08
chrX: 155270560 1431173 83.65 2.0 15662 100 98.92
chrY: 59373566 356461 80.31 1.6 2537 42 99.29
